# Supplementary material for: Revisiting Dynamic Processes and Relaxation Mechanisms in a Heterocyclic Glass-Former: Direct Observation of a Transient State
Source: J Phys Chem B. 2024 Feb 21;128(8):1915–26. doi: 10.1021/acs.jpcb.3c06727 (PMC10910497; doi:10.1021/acs.jpcb.3c06727)
Supplement: Supplementary file 2 — jp3c06727_si_002.cif [file jp3c06727_si_002.cif]

 
data_shelx
 
_audit_creation_method            'SHELXL-2018/3'
_shelx_SHELXL_version_number      '2018/3'
_chemical_name_systematic         ?
_chemical_name_common             ?
_chemical_melting_point           ?
_chemical_formula_moiety          ?
_chemical_formula_sum
 'C9 H10 Cl2 Pd S2' 
_chemical_formula_weight          359.59

loop_
 _atom_type_symbol
 _atom_type_description
 _atom_type_scat_dispersion_real
 _atom_type_scat_dispersion_imag
 _atom_type_scat_source
 'C'  'C'   0.0033   0.0016
 'International Tables Vol C Tables 4.2.6.8 and 6.1.1.4'
 'H'  'H'   0.0000   0.0000
 'International Tables Vol C Tables 4.2.6.8 and 6.1.1.4'
 'S'  'S'   0.1246   0.1234
 'International Tables Vol C Tables 4.2.6.8 and 6.1.1.4'
 'Cl'  'Cl'   0.1484   0.1585
 'International Tables Vol C Tables 4.2.6.8 and 6.1.1.4'
 'Pd'  'Pd'  -0.9988   1.0072
 'International Tables Vol C Tables 4.2.6.8 and 6.1.1.4'
 
_space_group_crystal_system       monoclinic
_space_group_IT_number            14
_space_group_name_H-M_alt         'P 21/c'
_space_group_name_Hall            '-P 2ybc'
 
_shelx_space_group_comment
;
The symmetry employed for this shelxl refinement is uniquely defined
by the following loop, which should always be used as a source of
symmetry information in preference to the above space-group names.
They are only intended as comments.
;
 
loop_
 _space_group_symop_operation_xyz
 'x, y, z'
 '-x, y+1/2, -z+1/2'
 '-x, -y, -z'
 'x, -y-1/2, z-1/2'
 
_cell_length_a                    8.5099(6)
_cell_length_b                    17.7541(9)
_cell_length_c                    7.7967(5)
_cell_angle_alpha                 90
_cell_angle_beta                  101.724(7)
_cell_angle_gamma                 90
_cell_volume                      1153.39(13)
_cell_formula_units_Z             4
_cell_measurement_temperature     100(2)
_cell_measurement_reflns_used     ?
_cell_measurement_theta_min       ?
_cell_measurement_theta_max       ?
 
_exptl_crystal_description        ?
_exptl_crystal_colour             ?
_exptl_crystal_density_meas       ?
_exptl_crystal_density_method     ?
_exptl_crystal_density_diffrn     2.071          
_exptl_crystal_F_000              704
_exptl_transmission_factor_min    ?
_exptl_transmission_factor_max    ?
_exptl_crystal_size_max           ?
_exptl_crystal_size_mid           ?
_exptl_crystal_size_min           ?
_exptl_absorpt_coefficient_mu     2.389
_shelx_estimated_absorpt_T_min    ?
_shelx_estimated_absorpt_T_max    ?
_exptl_absorpt_correction_type    ?
_exptl_absorpt_correction_T_min   ?
_exptl_absorpt_correction_T_max   ?
_exptl_absorpt_process_details    ?
_exptl_absorpt_special_details    ?
_diffrn_ambient_temperature       100(2)
_diffrn_radiation_wavelength      0.71073
_diffrn_radiation_type            MoK\a
_diffrn_source                    ?
_diffrn_measurement_device_type   ?
_diffrn_measurement_method        ?
_diffrn_detector_area_resol_mean  ?
_diffrn_reflns_number             9388
_diffrn_reflns_av_unetI/netI      0.0540
_diffrn_reflns_av_R_equivalents   0.0614
_diffrn_reflns_limit_h_min        -10
_diffrn_reflns_limit_h_max        10
_diffrn_reflns_limit_k_min        -22
_diffrn_reflns_limit_k_max        14
_diffrn_reflns_limit_l_min        -9
_diffrn_reflns_limit_l_max        9
_diffrn_reflns_theta_min          3.353
_diffrn_reflns_theta_max          26.365
_diffrn_reflns_theta_full         25.242
_diffrn_measured_fraction_theta_max   0.998
_diffrn_measured_fraction_theta_full  0.998
_diffrn_reflns_Laue_measured_fraction_max    0.998
_diffrn_reflns_Laue_measured_fraction_full   0.998
_diffrn_reflns_point_group_measured_fraction_max   0.998
_diffrn_reflns_point_group_measured_fraction_full  0.998
_reflns_number_total              2359
_reflns_number_gt                 1989
_reflns_threshold_expression      'I > 2\s(I)'
_reflns_Friedel_coverage          0.000
_reflns_Friedel_fraction_max      .
_reflns_Friedel_fraction_full     .
 
_reflns_special_details
;
 Reflections were merged by SHELXL according to the crystal
 class for the calculation of statistics and refinement.
 
 _reflns_Friedel_fraction is defined as the number of unique
 Friedel pairs measured divided by the number that would be
 possible theoretically, ignoring centric projections and
 systematic absences.
;
 
_computing_data_collection        ?
_computing_cell_refinement        ?
_computing_data_reduction         ?
_computing_structure_solution     ?
_computing_structure_refinement 'SHELXL-2018/3 (Sheldrick, 2018)'
_computing_molecular_graphics     ?
_computing_publication_material   ?
_refine_special_details           ?
_refine_ls_structure_factor_coef  Fsqd
_refine_ls_matrix_type            full
_refine_ls_weighting_scheme       calc
_refine_ls_weighting_details
'w=1/[\s^2^(Fo^2^)+(0.0348P)^2^+25.9759P] where P=(Fo^2^+2Fc^2^)/3'
_atom_sites_solution_primary      ?
_atom_sites_solution_secondary    ?
_atom_sites_solution_hydrogens    geom
_refine_ls_hydrogen_treatment     constr
_refine_ls_extinction_method      none
_refine_ls_extinction_coef        .
_refine_ls_number_reflns          2359
_refine_ls_number_parameters      122
_refine_ls_number_restraints      0
_refine_ls_R_factor_all           0.0967
_refine_ls_R_factor_gt            0.0817
_refine_ls_wR_factor_ref          0.1793
_refine_ls_wR_factor_gt           0.1716
_refine_ls_goodness_of_fit_ref    1.171
_refine_ls_restrained_S_all       1.171
_refine_ls_shift/su_max           0.000
_refine_ls_shift/su_mean          0.000
 
loop_
 _atom_site_label
 _atom_site_type_symbol
 _atom_site_fract_x
 _atom_site_fract_y
 _atom_site_fract_z
 _atom_site_U_iso_or_equiv
 _atom_site_adp_type
 _atom_site_occupancy
 _atom_site_site_symmetry_order  
 _atom_site_calc_flag
 _atom_site_refinement_flags_posn
 _atom_site_refinement_flags_adp
 _atom_site_refinement_flags_occupancy
 _atom_site_disorder_assembly
 _atom_site_disorder_group
Pd1 Pd 0.13145(10) 0.57911(5) 0.04625(10) 0.0282(3) Uani 1 1 d . . . . .
Cl1 Cl 0.2269(4) 0.48948(16) 0.2529(4) 0.0407(7) Uani 1 1 d . . . . .
Cl2 Cl -0.0590(4) 0.62016(18) 0.1971(4) 0.0394(7) Uani 1 1 d . . . . .
S1 S 0.3163(5) 0.55321(17) -0.1167(5) 0.0487(9) Uani 1 1 d . . . . .
S2 S 0.0789(4) 0.6763(2) -0.1494(4) 0.0494(9) Uani 1 1 d . . . . .
C1 C 0.165(2) 0.5629(9) -0.3412(18) 0.075(4) Uani 1 1 d . . . . .
H1A H 0.225999 0.566181 -0.436228 0.090 Uiso 1 1 calc R U . . .
H1B H 0.097704 0.516930 -0.361335 0.090 Uiso 1 1 calc R U . . .
C2 C 0.059(2) 0.6291(9) -0.3506(18) 0.075(4) Uani 1 1 d . . . . .
H2A H -0.053479 0.612739 -0.389840 0.090 Uiso 1 1 calc R U . . .
H2B H 0.084665 0.664499 -0.439224 0.090 Uiso 1 1 calc R U . . .
C4 C 0.3343(19) 0.7791(7) -0.1346(15) 0.047(4) Uani 1 1 d . . . . .
H4 H 0.259034 0.819284 -0.149116 0.056 Uiso 1 1 calc R U . . .
C5 C 0.4955(18) 0.7932(8) -0.1180(16) 0.044(3) Uani 1 1 d . . . . .
C3 C 0.2828(14) 0.7037(7) -0.1295(13) 0.032(3) Uani 1 1 d . . . . .
C6 C 0.601(2) 0.7379(10) -0.098(2) 0.070(5) Uani 1 1 d . . . . .
H6 H 0.712229 0.748870 -0.082496 0.084 Uiso 1 1 calc R U . . .
C7 C 0.5490(16) 0.6633(9) -0.101(2) 0.061(4) Uani 1 1 d . . . . .
H7 H 0.624875 0.623686 -0.094621 0.073 Uiso 1 1 calc R U . . .
C8 C 0.3949(14) 0.6469(6) -0.1122(15) 0.031(2) Uani 1 1 d . . . . .
C9 C 0.5643(19) 0.8718(9) -0.114(2) 0.059(4) Uani 1 1 d . . . . .
H9A H 0.671395 0.869742 -0.141577 0.088 Uiso 1 1 calc R U . . .
H9B H 0.572051 0.893331 0.003643 0.088 Uiso 1 1 calc R U . . .
H9C H 0.494126 0.903421 -0.199832 0.088 Uiso 1 1 calc R U . . .
 
loop_
 _atom_site_aniso_label
 _atom_site_aniso_U_11
 _atom_site_aniso_U_22
 _atom_site_aniso_U_33
 _atom_site_aniso_U_23
 _atom_site_aniso_U_13
 _atom_site_aniso_U_12
Pd1 0.0298(4) 0.0376(5) 0.0176(4) 0.0002(4) 0.0055(3) -0.0036(4)
Cl1 0.0506(18) 0.0322(15) 0.0398(16) 0.0117(12) 0.0107(14) -0.0005(13)
Cl2 0.0355(15) 0.0517(18) 0.0353(15) 0.0008(13) 0.0175(12) 0.0007(13)
S1 0.069(2) 0.0282(15) 0.063(2) -0.0079(15) 0.0473(19) -0.0054(15)
S2 0.0315(16) 0.078(3) 0.0385(18) 0.0281(17) 0.0069(13) 0.0059(16)
C1 0.131(12) 0.072(8) 0.028(5) -0.026(6) 0.032(6) -0.057(8)
C2 0.131(12) 0.072(8) 0.028(5) -0.026(6) 0.032(6) -0.057(8)
C4 0.092(11) 0.034(7) 0.021(6) 0.011(5) 0.027(6) 0.026(7)
C5 0.065(9) 0.043(7) 0.025(6) 0.001(5) 0.011(6) -0.018(7)
C3 0.034(6) 0.042(6) 0.019(5) 0.011(5) 0.005(4) 0.016(5)
C6 0.052(9) 0.073(11) 0.072(11) 0.035(9) -0.014(8) -0.028(9)
C7 0.031(7) 0.060(9) 0.092(12) 0.027(9) 0.015(7) 0.004(7)
C8 0.035(6) 0.026(6) 0.032(6) -0.001(5) 0.009(5) -0.005(5)
C9 0.057(9) 0.073(10) 0.049(9) -0.002(8) 0.019(7) 0.003(8)
 
_geom_special_details
;
 All esds (except the esd in the dihedral angle between two l.s. planes)
 are estimated using the full covariance matrix.  The cell esds are taken
 into account individually in the estimation of esds in distances, angles
 and torsion angles; correlations between esds in cell parameters are only
 used when they are defined by crystal symmetry.  An approximate (isotropic)
 treatment of cell esds is used for estimating esds involving l.s. planes.
;
 
loop_
 _geom_bond_atom_site_label_1
 _geom_bond_atom_site_label_2
 _geom_bond_distance
 _geom_bond_site_symmetry_2
 _geom_bond_publ_flag
Pd1 S1 2.261(3) . ?
Pd1 S2 2.286(3) . ?
Pd1 Cl1 2.293(3) . ?
Pd1 Cl2 2.306(3) . ?
S1 C8 1.791(11) . ?
S1 C1 1.959(17) . ?
S2 C2 1.757(13) . ?
S2 C3 1.778(12) . ?
C1 C2 1.47(3) . ?
C1 H1A 0.9900 . ?
C1 H1B 0.9900 . ?
C2 H2A 0.9900 . ?
C2 H2B 0.9900 . ?
C4 C5 1.37(2) . ?
C4 C3 1.412(18) . ?
C4 H4 0.9500 . ?
C5 C6 1.32(2) . ?
C5 C9 1.512(19) . ?
C3 C8 1.375(15) . ?
C6 C7 1.40(2) . ?
C6 H6 0.9500 . ?
C7 C8 1.329(17) . ?
C7 H7 0.9500 . ?
C9 H9A 0.9800 . ?
C9 H9B 0.9800 . ?
C9 H9C 0.9800 . ?
 
loop_
 _geom_angle_atom_site_label_1
 _geom_angle_atom_site_label_2
 _geom_angle_atom_site_label_3
 _geom_angle
 _geom_angle_site_symmetry_1
 _geom_angle_site_symmetry_3
 _geom_angle_publ_flag
S1 Pd1 S2 80.95(13) . . ?
S1 Pd1 Cl1 93.80(13) . . ?
S2 Pd1 Cl1 170.44(12) . . ?
S1 Pd1 Cl2 172.90(12) . . ?
S2 Pd1 Cl2 92.24(12) . . ?
Cl1 Pd1 Cl2 92.66(12) . . ?
C8 S1 C1 96.4(6) . . ?
C8 S1 Pd1 95.7(4) . . ?
C1 S1 Pd1 94.4(6) . . ?
C2 S2 C3 97.0(7) . . ?
C2 S2 Pd1 101.9(6) . . ?
C3 S2 Pd1 95.3(4) . . ?
C2 C1 S1 113.5(9) . . ?
C2 C1 H1A 108.9 . . ?
S1 C1 H1A 108.9 . . ?
C2 C1 H1B 108.9 . . ?
S1 C1 H1B 108.9 . . ?
H1A C1 H1B 107.7 . . ?
C1 C2 S2 113.0(12) . . ?
C1 C2 H2A 109.0 . . ?
S2 C2 H2A 109.0 . . ?
C1 C2 H2B 109.0 . . ?
S2 C2 H2B 109.0 . . ?
H2A C2 H2B 107.8 . . ?
C5 C4 C3 118.6(12) . . ?
C5 C4 H4 120.7 . . ?
C3 C4 H4 120.7 . . ?
C6 C5 C4 121.2(13) . . ?
C6 C5 C9 115.7(14) . . ?
C4 C5 C9 123.0(13) . . ?
C8 C3 C4 119.0(11) . . ?
C8 C3 S2 117.0(9) . . ?
C4 C3 S2 124.0(9) . . ?
C5 C6 C7 119.9(14) . . ?
C5 C6 H6 120.0 . . ?
C7 C6 H6 120.0 . . ?
C8 C7 C6 121.0(15) . . ?
C8 C7 H7 119.5 . . ?
C6 C7 H7 119.5 . . ?
C7 C8 C3 120.1(12) . . ?
C7 C8 S1 124.4(10) . . ?
C3 C8 S1 115.5(9) . . ?
C5 C9 H9A 109.5 . . ?
C5 C9 H9B 109.5 . . ?
H9A C9 H9B 109.5 . . ?
C5 C9 H9C 109.5 . . ?
H9A C9 H9C 109.5 . . ?
H9B C9 H9C 109.5 . . ?
 
loop_
 _geom_torsion_atom_site_label_1
 _geom_torsion_atom_site_label_2
 _geom_torsion_atom_site_label_3
 _geom_torsion_atom_site_label_4
 _geom_torsion
 _geom_torsion_site_symmetry_1
 _geom_torsion_site_symmetry_2
 _geom_torsion_site_symmetry_3
 _geom_torsion_site_symmetry_4
 _geom_torsion_publ_flag
S1 C1 C2 S2 -7.3(16) . . . . ?
C3 S2 C2 C1 63.4(12) . . . . ?
Pd1 S2 C2 C1 -33.5(13) . . . . ?
C3 C4 C5 C6 0.2(19) . . . . ?
C3 C4 C5 C9 -177.2(11) . . . . ?
C5 C4 C3 C8 -1.5(16) . . . . ?
C5 C4 C3 S2 -179.9(9) . . . . ?
C2 S2 C3 C8 -64.6(11) . . . . ?
Pd1 S2 C3 C8 38.1(9) . . . . ?
C2 S2 C3 C4 113.9(11) . . . . ?
Pd1 S2 C3 C4 -143.4(9) . . . . ?
C4 C5 C6 C7 2(2) . . . . ?
C9 C5 C6 C7 -179.9(14) . . . . ?
C5 C6 C7 C8 -4(3) . . . . ?
C6 C7 C8 C3 3(2) . . . . ?
C6 C7 C8 S1 179.9(12) . . . . ?
C4 C3 C8 C7 -0.2(18) . . . . ?
S2 C3 C8 C7 178.4(11) . . . . ?
C4 C3 C8 S1 -177.4(8) . . . . ?
S2 C3 C8 S1 1.1(12) . . . . ?
C1 S1 C8 C7 -122.3(14) . . . . ?
Pd1 S1 C8 C7 142.6(12) . . . . ?
C1 S1 C8 C3 54.8(10) . . . . ?
Pd1 S1 C8 C3 -40.3(9) . . . . ?
 
_refine_diff_density_max    2.289
_refine_diff_density_min   -1.578
_refine_diff_density_rms    0.206

_shelx_res_file
;
TITL ch19_pk1006_mono in P2(1)/c
    shelx.res
    created by SHELXL-2018/3 at 09:55:55 on 13-Mar-2020
CELL  0.71073   8.5099  17.7541   7.7967   90.000  101.724   90.000
ZERR     4.00   0.0006   0.0009   0.0005    0.000    0.007    0.000
LATT   1
SYMM  - X, 1/2 + Y, 1/2 - Z
SFAC  C    H    S    CL   PD
UNIT  36 40 8 8 4
MERG   2
shel 999 0.8
FMAP   2
PLAN   20
ACTA
BOND   $H
CONF
htab
eadp c2 c1
L.S.  10
TEMP  -173.00
WGHT    0.034800   25.975899
FVAR       0.87349
PD1   5    0.131454    0.579106    0.046245    11.00000    0.02976    0.03764 =
         0.01760    0.00021    0.00553   -0.00364
CL1   4    0.226888    0.489479    0.252907    11.00000    0.05064    0.03220 =
         0.03977    0.01169    0.01067   -0.00052
CL2   4   -0.059019    0.620162    0.197053    11.00000    0.03552    0.05169 =
         0.03534    0.00082    0.01746    0.00069
S1    3    0.316331    0.553213   -0.116687    11.00000    0.06912    0.02819 =
         0.06329   -0.00794    0.04734   -0.00543
S2    3    0.078872    0.676287   -0.149396    11.00000    0.03146    0.07805 =
         0.03848    0.02807    0.00686    0.00591
C1    1    0.164849    0.562876   -0.341183    11.00000    0.13086    0.07186 =
         0.02849   -0.02608    0.03150   -0.05654
AFIX  23
H1A   2    0.225999    0.566181   -0.436228    11.00000   -1.20000
H1B   2    0.097704    0.516930   -0.361335    11.00000   -1.20000
AFIX   0
C2    1    0.059353    0.629058   -0.350614    11.00000    0.13086    0.07186 =
         0.02849   -0.02608    0.03150   -0.05654
AFIX  23
H2A   2   -0.053479    0.612739   -0.389840    11.00000   -1.20000
H2B   2    0.084665    0.664499   -0.439224    11.00000   -1.20000
AFIX   0
C4    1    0.334291    0.779098   -0.134550    11.00000    0.09228    0.03379 =
         0.02081    0.01121    0.02706    0.02629
AFIX  43
H4    2    0.259034    0.819284   -0.149116    11.00000   -1.20000
AFIX   0
C5    1    0.495469    0.793195   -0.118010    11.00000    0.06547    0.04286 =
         0.02526    0.00064    0.01092   -0.01776
C3    1    0.282812    0.703657   -0.129453    11.00000    0.03371    0.04177 =
         0.01900    0.01108    0.00529    0.01608
C6    1    0.600925    0.737936   -0.098385    11.00000    0.05222    0.07320 =
         0.07229    0.03525   -0.01390   -0.02783
AFIX  43
H6    2    0.712229    0.748870   -0.082496    11.00000   -1.20000
AFIX   0
C7    1    0.548959    0.663341   -0.100965    11.00000    0.03124    0.06042 =
         0.09153    0.02694    0.01466    0.00440
AFIX  43
H7    2    0.624875    0.623686   -0.094621    11.00000   -1.20000
AFIX   0
C8    1    0.394888    0.646936   -0.112162    11.00000    0.03534    0.02588 =
         0.03207   -0.00089    0.00859   -0.00481
C9    1    0.564315    0.871839   -0.113552    11.00000    0.05721    0.07313 =
         0.04884   -0.00250    0.01907    0.00314
AFIX 137
H9A   2    0.671395    0.869742   -0.141577    11.00000   -1.50000
H9B   2    0.572051    0.893331    0.003643    11.00000   -1.50000
H9C   2    0.494126    0.903421   -0.199832    11.00000   -1.50000
AFIX   0
HKLF    4


REM  ch19_pk1006_mono in P2(1)/c
REM wR2 = 0.1793, GooF = S = 1.171, Restrained GooF = 1.171 for all data
REM R1 = 0.0817 for 1989 Fo > 4sig(Fo) and 0.0967 for all 2359 data
REM 122 parameters refined using 0 restraints

END

WGHT      0.0351     25.8999

REM Instructions for potential hydrogen bonds
EQIV $1 x, y, z-1
HTAB C1 Cl1_$1
EQIV $2 -x, -y+1, -z
HTAB C1 Cl2_$2
HTAB C2 Cl1_$2
HTAB C2 Cl2_$1
EQIV $3 x, -y+3/2, z-1/2
HTAB C4 Cl2_$3
EQIV $4 -x+1, -y+1, -z
HTAB C7 Cl1_$4

REM Highest difference peak  2.289,  deepest hole -1.578,  1-sigma level  0.206
Q1    1   0.0599  0.6323 -0.1956  11.00000  0.05    2.29
Q2    1   0.7356  0.7897 -0.0181  11.00000  0.05    1.42
Q3    1   0.1325  0.5317  0.0583  11.00000  0.05    1.33
Q4    1   0.2611  0.5358 -0.3030  11.00000  0.05    1.18
Q5    1   0.1445  0.5884 -0.4963  11.00000  0.05    1.14
Q6    1   0.1151  0.5966 -0.4090  11.00000  0.05    0.92
Q7    1  -0.0031  0.5815  0.0583  11.00000  0.05    0.84
Q8    1   0.5264  0.7618 -0.0539  11.00000  0.05    0.80
Q9    1   0.2518  0.5716  0.2118  11.00000  0.05    0.75
Q10   1  -0.0771  0.7151 -0.3085  11.00000  0.05    0.74
Q11   1   0.0178  0.5821 -0.1207  11.00000  0.05    0.71
Q12   1  -0.0866  0.5928  0.1197  11.00000  0.05    0.71
Q13   1   0.0296  0.7391 -0.1929  11.00000  0.05    0.69
Q14   1   0.8518  0.6973 -0.0470  11.00000  0.05    0.68
Q15   1   0.2764  0.5004  0.3477  11.00000  0.05    0.66
Q16   1   0.2313  0.7673 -0.1789  11.00000  0.05    0.64
Q17   1   0.0525  0.6083  0.1981  11.00000  0.05    0.64
Q18   1   0.2712  0.6225 -0.0999  11.00000  0.05    0.61
Q19   1   0.4895  0.6318 -0.1563  11.00000  0.05    0.61
Q20   1   0.5820  0.7103 -0.1039  11.00000  0.05    0.60
;
_shelx_res_checksum   95421

_shelx_hkl_file
;
 -13   0  -1-74.8020 106.824   4
 -13   0   0-76.5879 92.5878   4
 -13   0   1 30.0222 90.3948   4
 -13   0   2 243.772 117.981   4
 -13   0   3 10.5212 78.6058   4
 -13  -1  -1 62.1610 79.7493   4
 -13   1  -1 35.4342 76.7166   4
 -13  -1   0 69.2497 74.1605   4
 -13   1   0-31.7469 53.2053   4
 -13   1   1-41.0216 84.0940   4
 -13  -1   1-44.8085 53.1668   4
 -13   1   2 171.115 113.171   4
 -13  -1   2 109.961 112.349   4
 -13  -1   3 349.498 134.452   4
 -13   2  -1 183.687 88.0226   4
 -13  -2  -1 181.988 113.616   4
 -13  -2   0-35.8108 75.0781   4
 -13   2   0 108.681 100.053   4
 -13   2   1-93.1062 92.7818   4
 -13  -2   1-0.36236 76.7476   4
 -13   2   2 167.226 106.068   4
 -13  -2   2 88.4190 95.7615   4
 -13  -2   3 36.1294 96.0646   4
 -13  -2   4-72.4400 76.0225   4
 -13  -3  -1-46.9145 93.8613   4
 -13   3  -1 388.732 146.351   4
 -13  -3   0 223.086 120.390   4
 -13   3   0 431.690 153.138   4
 -13  -3   1 64.1874 93.4893   4
 -13   3   1-80.0112 84.6053   4
 -13  -3   2 257.159 125.489   4
 -13   3   2 254.361 119.709   4
 -13  -3   3 114.195 82.5333   4
 -13  -3   4 14.3989 50.3750   4
 -13  -3   5 76.2010 90.3107   4
 -13  -4  -1 89.0536 79.0312   4
 -13   4  -1 68.5750 92.3388   4
 -13   4   0 187.126 115.805   4
 -13  -4   0 7.17368 80.8516   4
 -13   4   1 258.519 131.896   4
 -13  -4   1 278.189 141.169   4
 -13  -4   2 0.71189 77.6332   4
 -13  -4   3 340.604 131.151   4
 -13  -4   4 161.301 102.147   4
 -13  -4   5 131.641 103.166   4
 -13  -4   6 173.952 117.429   4
 -13   5  -1-104.387 77.2397   4
 -13   5   0 66.0677 89.5014   4
 -13  -5   0 216.323 139.000   4
 -13   5   1-59.7449 84.1659   4
 -13  -5   1-33.0477 70.3557   4
 -13  -5   2 50.6790 69.0308   4
 -13  -5   3 271.456 94.9319   3
 -13  -5   3 183.790 90.3181   4
 -13  -5   4-14.3502 65.7311   4
 -13  -5   4 141.434 76.2115   3
 -13  -5   5 213.228 104.366   3
 -13  -5   5 54.9544 79.9772   4
 -13  -5   6-61.2850 81.0934   4
 -13  -5   6-63.6570 75.7676   3
 -13   6  -1 166.446 88.2440   4
 -13   6   0 45.4426 83.7806   4
 -13  -6   0-18.8458 82.0622   4
 -13   6   1 175.809 122.377   4
 -13  -6   1-170.829 101.776   4
 -13  -6   2-73.4878 88.4146   4
 -13  -6   3-118.342 79.7377   3
 -13  -6   3 71.2746 59.9830   4
 -13  -6   4 269.419 125.926   4
 -13  -6   4 106.551 78.5445   3
 -13  -6   5 87.6391 57.9458   3
 -13  -6   5 160.215 94.7982   4
 -13  -6   6 264.874 122.318   4
 -13  -6   6-30.0373 81.6641   3
 -13   7  -1 153.215 95.7158   4
 -13   7   0-178.055 109.210   4
 -13   7   1-13.3379 55.8444   4
 -13  -7   1-84.5154 78.6521   4
 -13  -7   2 221.446 112.123   4
 -13  -7   3 588.174 138.494   3
 -13  -7   3 141.461 101.618   4
 -13  -7   4 109.752 105.120   4
 -13  -7   4 117.699 67.9484   3
 -13  -7   5 354.893 118.216   3
 -13  -7   5 237.757 113.060   4
 -13  -7   6 158.609 84.1308   3
 -13  -7   6 139.398 85.0139   4
 -13   8  -1 37.9105 94.6161   4
 -13   8   0-25.8824 100.635   4
 -13  -8   1 89.1822 94.3868   4
 -13  -8   2 19.8444 79.3732   4
 -13  -8   3-77.9788 77.9844   3
 -13  -8   3 24.8020 88.6716   4
 -13  -8   4-13.9122 72.7652   4
 -13  -8   4 194.389 109.519   3
 -13  -8   5 112.801 75.9154   3
 -13  -8   5 48.5146 77.7478   4
 -13   9   0 343.128 146.752   4
 -13  -9   2-253.017 126.186   4
 -13  -9   3 176.047 94.1869   3
 -13  -9   3-1.07928 72.7110   4
 -13  -9   4 86.6394 66.7508   3
 -13  -9   4 14.2902 66.8239   4
 -13  -9   5 120.665 106.398   3
 -13 -10   3 96.4999 82.2084   3
 -13 -10   4-52.8003 81.1917   3
 -12   0  -4-118.132 92.6206   4
 -12   0  -3-85.1676 69.2053   4
 -12   0  -2 197.699 117.681   4
 -12   0  -1 111.220 97.4147   4
 -12   0   0 333.286 118.789   4
 -12   0   1 26.2925 63.9718   4
 -12   0   2 130.204 96.9658   4
 -12   1  -4-74.0888 96.3402   4
 -12  -1  -4 87.6112 94.8256   4
 -12   1  -3 67.6542 53.7619   4
 -12  -1  -3 133.031 77.2656   4
 -12   1  -2 246.495 119.917   4
 -12  -1  -2 245.659 116.193   4
 -12   1  -1 290.230 113.591   4
 -12  -1  -1 231.781 122.372   4
 -12  -1   0 0.32908 68.5942   4
 -12   1   0 132.670 86.9786   4
 -12  -1   1 298.466 122.219   4
 -12   1   1 208.026 117.151   4
 -12  -1   2 183.824 109.302   4
 -12   2  -4-96.2113 86.0035   4
 -12  -2  -4 249.760 116.442   4
 -12  -2  -3 266.643 129.356   4
 -12   2  -3 113.227 95.7333   4
 -12  -2  -2-139.252 101.110   4
 -12   2  -2 10.1227 61.8095   4
 -12   2  -1 1.98472 60.0480   4
 -12  -2  -1 53.4813 83.2047   4
 -12   2   0 379.298 133.660   4
 -12  -2   0 74.7680 82.6215   4
 -12  -2   1 18.8373 64.7963   4
 -12   2   1 32.2032 75.7335   4
 -12  -2   2 19.4054 80.2850   4
 -12  -2   3 309.527 116.125   4
 -12  -2   3-49.9836 50.6678   3
 -12  -2   4 317.050 94.3647   3
 -12  -2   5 411.315 118.270   3
 -12  -2   6 126.309 71.5049   3
 -12  -2   7 120.226 77.2509   3
 -12   3  -4 254.446 107.440   4
 -12  -3  -3-6.80363 69.6949   4
 -12   3  -3-16.9244 71.1705   4
 -12   3  -2-31.3045 76.9530   4
 -12  -3  -2 88.3392 93.0658   4
 -12   3  -1 26.4052 54.6390   4
 -12  -3  -1 69.9695 68.3579   4
 -12  -3   0 249.892 120.351   4
 -12   3   0 3.65124 36.9538   4
 -12   3   1 125.688 93.4617   4
 -12  -3   1 179.994 113.349   4
 -12  -3   2 240.324 117.170   4
 -12  -3   3 3.45731 61.9400   4
 -12  -3   3-144.629 80.3761   3
 -12  -3   4 350.893 106.995   3
 -12  -3   5 170.470 93.0911   3
 -12  -3   6 575.698 145.724   3
 -12  -3   7-73.6897 79.9363   3
 -12  -3   8 77.4867 65.1567   3
 -12   4  -4 86.5078 88.4975   4
 -12  -4  -3 159.792 104.292   4
 -12   4  -3 150.615 101.795   4
 -12  -4  -2 362.577 138.733   4
 -12   4  -2 129.334 97.7860   4
 -12  -4  -1-41.9841 82.9678   4
 -12   4  -1 84.1845 96.4786   4
 -12   4   0-71.2933 92.4766   4
 -12  -4   0 21.2932 74.7089   4
 -12  -4   1 27.7596 72.4482   4
 -12  -4   2 85.3395 88.5432   4
 -12  -4   3 263.591 89.7889   3
 -12  -4   3 41.2535 69.4093   4
 -12  -4   4 173.009 102.419   4
 -12  -4   4 147.305 90.4425   3
 -12  -4   5 381.540 116.240   3
 -12  -4   6-15.1036 65.4761   3
 -12  -4   7 60.8888 81.8396   3
 -12  -4   8 105.927 72.3000   3
 -12   5  -3 43.5050 81.6517   4
 -12  -5  -3-77.1786 101.126   4
 -12   5  -2 98.1246 85.7491   4
 -12  -5  -2-85.3616 93.0643   4
 -12  -5  -1 302.768 134.536   4
 -12   5  -1 342.228 131.671   4
 -12  -5   0 37.1617 63.8752   4
 -12   5   0 129.873 93.3495   4
 -12  -5   1 137.328 94.9518   4
 -12  -5   2 65.7935 80.8659   4
 -12  -5   3 287.929 118.330   4
 -12  -5   3 305.501 95.9024   3
 -12  -5   4 57.7304 80.1319   4
 -12  -5   4 129.246 79.7594   3
 -12  -5   5 50.4649 72.5601   3
 -12  -5   5 20.6862 63.7365   4
 -12  -5   6 3.69504 68.9304   3
 -12  -5   7-188.196 105.371   3
 -12  -5   8 147.796 80.8499   3
 -12   6  -3-81.1171 83.7757   4
 -12  -6  -3 97.7271 95.8177   4
 -12  -6  -2 132.475 81.7274   4
 -12   6  -2-37.7237 56.9518   4
 -12  -6  -1 70.0019 81.5831   4
 -12   6  -1-35.6873 72.9811   4
 -12  -6   0 378.908 140.048   4
 -12   6   0 375.642 138.542   4
 -12  -6   1 66.9393 76.9388   4
 -12  -6   2 489.126 147.813   4
 -12  -6   2 534.920 120.877   3
 -12  -6   3 89.5650 86.3931   4
 -12  -6   3 348.473 98.6266   3
 -12  -6   4 275.027 107.422   4
 -12  -6   4 43.8110 61.7675   3
 -12  -6   5 63.8066 76.2701   3
 -12  -6   5 59.8320 71.3966   4
 -12  -6   6 1.88336 70.5358   4
 -12  -6   6 92.1173 75.3715   3
 -12  -6   7 217.558 113.748   3
 -12  -6   7-147.363 95.7619   4
 -12  -6   8 64.8648 75.7663   3
 -12   7  -3 21.8964 81.0485   4
 -12  -7  -2 86.5102 84.3973   4
 -12   7  -2-74.4337 59.5583   4
 -12   7  -1 123.974 90.3321   4
 -12  -7  -1 347.370 135.749   4
 -12   7   0 4.14913 70.1919   4
 -12  -7   0-8.85017 86.0367   4
 -12  -7   1 361.260 137.956   4
 -12  -7   2-12.7548 50.2675   3
 -12  -7   2-84.7830 86.3631   4
 -12  -7   3 298.530 122.746   4
 -12  -7   3 308.965 107.975   3
 -12  -7   4 117.196 86.3938   3
 -12  -7   4 110.534 85.6738   4
 -12  -7   5 85.1121 73.5912   3
 -12  -7   5 74.9670 89.2968   4
 -12  -7   6 75.3932 68.8899   4
 -12  -7   6 14.7164 75.3025   3
 -12  -7   7 116.406 91.4602   3
 -12  -7   7-51.6656 67.2025   4
 -12  -7   8-197.797 104.809   3
 -12  -8  -2 128.995 108.559   4
 -12   8  -2-53.4559 68.0937   4
 -12  -8  -1 52.0791 74.5443   4
 -12   8  -1 30.8937 70.2962   4
 -12   8   0 93.0224 108.834   4
 -12  -8   0 31.2744 73.2014   4
 -12  -8   1-8.29462 88.2958   4
 -12  -8   2 272.886 95.0376   3
 -12  -8   2 293.381 129.578   4
 -12  -8   3 83.2620 91.2973   4
 -12  -8   3 80.8768 63.8852   3
 -12  -8   4-1.88782 72.8676   4
 -12  -8   4 293.747 109.583   3
 -12  -8   5 112.179 94.9725   3
 -12  -8   5 229.528 114.800   4
 -12  -8   6 37.3900 53.7960   4
 -12  -8   6 136.466 93.1945   3
 -12  -8   7-18.9500 64.7168   4
 -12  -8   7 150.922 101.043   3
 -12  -9  -2 191.950 118.774   4
 -12   9  -2 48.3916 72.3134   4
 -12   9  -1 105.880 78.8984   4
 -12  -9  -1-83.8436 106.078   4
 -12  -9   0-14.1715 76.9059   4
 -12  -9   1 224.954 112.246   4
 -12  -9   2 71.3772 89.9437   4
 -12  -9   2 152.106 83.3386   3
 -12  -9   3 43.9000 48.0896   4
 -12  -9   3 78.3348 73.8404   3
 -12  -9   4 90.2597 90.5144   4
 -12  -9   4 96.7569 76.8743   3
 -12  -9   5 40.9612 66.5015   3
 -12  -9   5 27.3327 64.1397   4
 -12  -9   6 233.164 110.515   4
 -12  -9   6 357.362 140.983   3
 -12  -9   7 148.792 83.2634   4
 -12  -9   7 179.265 99.2446   3
 -12  10  -2 31.5684 72.1431   4
 -12  10  -1 403.846 142.225   4
 -12 -10  -1 408.751 152.887   4
 -12 -10   0-47.6706 75.1220   4
 -12 -10   1 103.039 102.624   4
 -12 -10   2 102.079 87.4229   4
 -12 -10   2 96.6759 72.9394   3
 -12 -10   3 93.6958 92.7119   4
 -12 -10   3 226.588 95.7196   3
 -12 -10   4 126.190 77.1382   3
 -12 -10   4-52.5863 78.4641   4
 -12 -10   5-98.8530 89.4197   3
 -12 -10   5 5.90361 76.4786   4
 -12 -10   6 137.367 92.8196   4
 -12 -10   6 53.1767 79.1256   3
 -12 -11  -1 16.4174 56.1575   4
 -12  11  -1-103.437 96.3407   4
 -12 -11   0-35.9637 94.9436   4
 -12 -11   1 110.607 92.5340   4
 -12 -11   2 292.460 115.307   3
 -12 -11   2 68.4670 69.9558   4
 -12 -11   3 501.780 137.182   3
 -12 -11   3 110.544 101.517   4
 -12 -11   4 68.6086 77.7328   3
 -12 -11   4-8.35821 74.7006   4
 -12 -11   5 53.4393 77.0073   3
 -12 -11   5-148.954 94.5824   4
 -12 -11   6 22.5002 59.4845   4
 -12 -11   6 6.74915 63.1928   3
 -12  12  -1 105.574 106.713   4
 -12 -12   0 265.947 135.724   4
 -12 -12   1-99.2480 90.1697   4
 -12 -12   2 532.243 165.683   4
 -12 -12   2 286.193 105.217   3
 -12 -12   3 179.380 92.0582   3
 -12 -12   3 64.2229 54.3537   4
 -12 -12   4 211.075 98.5626   3
 -12 -12   4 32.0064 84.8756   4
 -12 -12   5-1.56851 55.8922   4
 -12 -12   5 20.7609 66.1128   3
 -12 -13   0 150.682 112.679   4
 -12 -13   1 164.723 115.478   4
 -12 -13   2-59.0935 86.7430   4
 -12 -13   2-410.669 133.077   3
 -12 -13   3-53.5311 74.2514   3
 -12 -13   3 136.304 92.4618   4
 -12 -13   4-70.8909 61.1474   4
 -12 -13   4-52.7467 68.0475   3
 -12 -13   5-56.9331 74.1552   4
 -12 -14   1 136.524 88.6921   4
 -12 -14   2 198.429 113.416   4
 -12 -14   3 587.141 146.753   3
 -12 -14   3-2.74321 58.7469   4
 -12 -14   4-20.9993 68.2597   4
 -12 -15   3-84.2779 105.700   4
 -12 -15   4-185.168 82.6551   4
 -11   0  -5-27.8951 56.6205   4
 -11   0  -4 266.024 121.827   4
 -11   0  -3 186.463 102.647   4
 -11   0  -2 426.016 133.604   4
 -11   0  -1 173.164 102.267   4
 -11   0   0 683.525 163.418   4
 -11   0   1 4.28135 53.9626   4
 -11   0   3-45.2553 48.0375   3
 -11   0   4 220.143 80.4668   3
 -11   0   5 16.9073 51.7080   3
 -11   0   6 502.816 124.988   3
 -11   0   7 90.8476 67.6232   3
 -11   0   8-21.3348 41.2065   3
 -11   0   9 18.8922 29.8231   3
 -11   1  -5 267.969 115.269   4
 -11  -1  -5-165.181 111.841   4
 -11   1  -4 10.5670 61.8949   4
 -11  -1  -4-4.12686 58.6727   4
 -11  -1  -3 183.124 107.272   4
 -11   1  -3 267.673 122.061   4
 -11   1  -2 77.1059 85.6402   4
 -11  -1  -2 85.1788 85.4139   4
 -11   1  -1 733.754 166.886   4
 -11  -1  -1 685.329 164.547   4
 -11  -1   0 241.222 99.5148   4
 -11   1   0 79.7216 70.6213   4
 -11  -1   1 154.882 100.630   4
 -11   1   1 250.820 106.995   4
 -11  -1   2 261.212 74.9045   3
 -11  -1   3 87.1122 52.5331   3
 -11  -1   4 255.313 84.4386   3
 -11   1   4 55.4612 43.9231   3
 -11  -1   5 105.208 57.1283   3
 -11   1   5 16.4996 45.1490   3
 -11   1   6 160.338 77.4195   3
 -11  -1   6 21.1476 61.5157   3
 -11  -1   7 525.148 131.407   3
 -11  -1   8 184.569 93.6991   3
 -11  -1   9 147.641 71.5081   3
 -11  -2  -5 95.1723 102.715   4
 -11   2  -5 112.837 71.6744   4
 -11  -2  -4-26.3171 61.5580   4
 -11   2  -4 447.360 146.816   4
 -11   2  -3 13.2811 78.0782   4
 -11  -2  -3 157.351 92.4754   4
 -11   2  -2-76.5500 76.2949   4
 -11  -2  -2-14.6539 71.3863   4
 -11   2  -1 164.837 92.5670   4
 -11  -2  -1 50.4170 81.8603   4
 -11   2   0 467.291 140.401   4
 -11  -2   0 555.329 148.230   4
 -11  -2   1 383.983 133.637   4
 -11  -2   2 143.405 98.0941   4
 -11  -2   2 74.0707 56.6180   3
 -11  -2   3 233.554 79.4269   3
 -11  -2   4 27.1770 55.9454   3
 -11  -2   5 458.643 120.976   3
 -11  -2   6 270.469 105.809   3
 -11  -2   7 165.154 85.6293   3
 -11  -2   8 92.2003 89.8967   3
 -11  -2   9-132.193 75.2660   3
 -11  -3  -5-58.0920 65.7728   4
 -11   3  -5 177.804 100.231   4
 -11  -3  -4 334.077 134.515   4
 -11   3  -4 291.385 126.385   4
 -11   3  -3 21.6040 77.9269   4
 -11  -3  -3-86.2714 79.8612   4
 -11  -3  -2 48.2857 85.0958   4
 -11   3  -2 191.187 102.542   4
 -11  -3  -1 32.8555 71.4331   4
 -11   3  -1 2.05120 67.9528   4
 -11   3   0 111.012 93.2601   4
 -11  -3   0 154.394 94.8546   4
 -11  -3   1 205.065 102.989   4
 -11  -3   2 142.552 89.9884   4
 -11  -3   2 324.836 90.3978   3
 -11  -3   3 30.9532 59.5379   3
 -11  -3   4 464.244 116.603   3
 -11  -3   5 136.115 83.9422   3
 -11  -3   6 835.350 163.611   3
 -11  -3   7 259.743 92.8176   3
 -11  -3   8 316.207 114.311   3
 -11  -3   9 16.4295 71.6368   3
 -11  -4  -5-8.30622 56.9466   4
 -11   4  -4 180.488 102.613   4
 -11  -4  -4 215.744 109.794   4
 -11  -4  -3 151.295 107.736   4
 -11   4  -3 12.9018 64.7392   4
 -11  -4  -2 141.233 100.228   4
 -11   4  -2-9.93614 80.8568   4
 -11  -4  -1 151.466 102.093   4
 -11   4  -1 171.337 98.6284   4
 -11   4   0-4.40001 37.7010   4
 -11  -4   0 49.6024 88.4579   4
 -11  -4   1 117.862 91.1916   4
 -11  -4   2 125.321 61.3537   3
 -11  -4   2 13.0604 60.9638   4
 -11  -4   3 150.851 80.9532   3
 -11  -4   3-0.55769 67.9875   4
 -11  -4   4 55.7220 60.9975   3
 -11  -4   5 1019.27 180.613   3
 -11  -4   6 118.842 78.7091   3
 -11  -4   7 374.295 120.282   3
 -11  -4   8 125.882 80.9337   3
 -11  -4   9-55.9609 67.6469   3
 -11  -5  -5 24.6381 75.6768   4
 -11  -5  -4 172.320 107.439   4
 -11   5  -4 336.042 113.624   4
 -11   5  -3-99.6912 90.7981   4
 -11  -5  -3-39.7337 62.4966   4
 -11   5  -2 62.9503 48.9239   4
 -11  -5  -2 104.089 93.8714   4
 -11  -5  -1 815.016 177.257   4
 -11   5  -1 694.218 171.417   4
 -11  -5   0-72.0269 85.7953   4
 -11  -5   1 239.171 124.046   4
 -11  -5   2 31.6092 64.7849   4
 -11  -5   2-27.3615 50.0588   3
 -11  -5   3 91.7719 75.6813   4
 -11  -5   3 32.5989 52.3412   3
 -11  -5   4 374.663 124.139   4
 -11  -5   4 416.079 119.219   3
 -11  -5   5 150.238 81.3310   3
 -11  -5   6 473.489 134.669   3
 -11  -5   7 293.809 113.631   3
 -11  -5   8 190.815 103.253   3
 -11  -5   9 61.8261 69.6822   3
 -11  -6  -5 57.2210 72.7761   4
 -11   6  -4 298.683 120.726   4
 -11  -6  -4-19.3485 52.5717   4
 -11  -6  -3-20.4458 69.7328   4
 -11   6  -3 127.492 91.1149   4
 -11  -6  -2 439.546 139.833   4
 -11   6  -2 412.306 134.838   4
 -11   6  -1 132.700 86.3718   4
 -11  -6  -1 52.3855 94.9842   4
 -11  -6   0 494.735 158.618   4
 -11  -6   1 107.574 91.1582   4
 -11  -6   2 327.500 124.043   4
 -11  -6   2 307.570 96.2135   3
 -11  -6   3 99.1309 87.6892   4
 -11  -6   3 88.0073 69.8983   3
 -11  -6   4 175.967 95.7608   4
 -11  -6   4 121.902 83.1942   3
 -11  -6   5-13.9374 64.8431   3
 -11  -6   5 12.8116 69.3834   4
 -11  -6   6 26.2125 60.9312   3
 -11  -6   7 159.498 93.2725   3
 -11  -6   8 255.035 113.517   3
 -11  -6   9 218.729 98.1039   3
 -11  -7  -4 50.1833 80.7689   4
 -11  -7  -3 304.357 136.774   4
 -11   7  -3 324.713 125.391   4
 -11   7  -2-34.3384 73.5016   4
 -11  -7  -2 207.260 111.127   4
 -11  -7  -1 275.000 122.997   4
 -11   7  -1 226.419 99.3808   4
 -11  -7   0 186.998 106.680   4
 -11  -7   1 503.685 144.234   4
 -11  -7   2-143.146 68.2400   3
 -11  -7   2 93.2558 70.0801   4
 -11  -7   3 146.210 92.0929   4
 -11  -7   3 72.8725 58.8021   3
 -11  -7   4 210.896 102.341   3
 -11  -7   4 22.4128 75.3625   4
 -11  -7   5 14.9080 55.4940   3
 -11  -7   5-94.3144 93.1080   4
 -11  -7   6 133.912 92.5337   4
 -11  -7   6-6.90281 57.0712   3
 -11  -7   7 172.605 95.9592   3
 -11  -7   8 170.119 88.6003   3
 -11  -7   9 139.834 84.7108   3
 -11  -8  -4 121.862 119.098   4
 -11  -8  -3 36.1160 93.5042   4
 -11   8  -3 18.1389 56.9147   4
 -11  -8  -2 208.867 125.075   4
 -11   8  -2 250.143 110.651   4
 -11   8  -1 58.1978 67.9919   4
 -11  -8  -1 262.876 117.547   4
 -11  -8   0-165.348 103.616   4
 -11  -8   1 224.521 99.3182   4
 -11  -8   2 285.951 98.5689   3
 -11  -8   2 245.564 119.728   4
 -11  -8   3 143.286 82.4611   3
 -11  -8   3 27.1865 72.1525   4
 -11  -8   4 102.756 81.5348   3
 -11  -8   4 137.629 87.8799   4
 -11  -8   5 469.522 133.970   3
 -11  -8   5 281.560 105.125   4
 -11  -8   6-43.0781 72.7935   3
 -11  -8   6 48.7036 67.3486   4
 -11  -8   7-19.6883 72.9703   4
 -11  -8   7-1.56793 71.9119   3
 -11  -8   8 118.240 86.7721   3
 -11  -9  -4-108.407 110.372   4
 -11  -9  -3 87.8290 88.4417   4
 -11   9  -3-7.53508 49.1592   4
 -11   9  -2 123.516 76.8608   4
 -11  -9  -2 131.565 105.116   4
 -11   9  -1 100.032 94.6585   4
 -11  -9  -1-9.48549 69.3995   4
 -11  -9   0 41.8275 75.8916   4
 -11  -9   1 34.3170 73.3942   4
 -11  -9   2 267.172 117.766   4
 -11  -9   2 433.249 115.329   3
 -11  -9   3 103.167 97.0407   4
 -11  -9   3-22.4023 63.1315   3
 -11  -9   4 585.367 153.077   4
 -11  -9   4 501.667 142.305   3
 -11  -9   5-170.537 100.737   3
 -11  -9   5 61.5903 72.6946   4
 -11  -9   6 59.8538 71.6896   3
 -11  -9   6 405.075 132.517   4
 -11  -9   7 3.02451 51.0950   4
 -11  -9   7-30.3908 71.1895   3
 -11  -9   8 133.657 91.6938   3
 -11 -10  -3-40.0149 82.4143   4
 -11 -10  -2 80.4126 93.7017   4
 -11  10  -2-66.6859 81.2419   4
 -11 -10  -1 57.4495 89.9578   4
 -11  10  -1-45.0559 74.9515   4
 -11 -10   0 70.1841 71.7310   4
 -11 -10   1 137.735 89.1685   4
 -11 -10   2-48.0724 76.8498   4
 -11 -10   2-107.813 83.1690   3
 -11 -10   3 673.287 161.770   4
 -11 -10   3 614.044 149.375   3
 -11 -10   4-98.6494 58.8346   3
 -11 -10   4 5.66779 74.4631   4
 -11 -10   5 104.648 67.6679   4
 -11 -10   5 154.645 88.0591   3
 -11 -10   6-9.65312 61.9095   3
 -11 -10   6-128.478 92.6710   4
 -11 -10   7 15.7468 54.2976   4
 -11 -10   7-70.5811 61.6677   3
 -11 -10   8 120.280 85.1507   3
 -11 -11  -3 161.976 122.194   4
 -11  11  -2 140.165 64.0071   4
 -11 -11  -2-46.0337 79.9200   4
 -11  11  -1 108.648 100.685   4
 -11 -11  -1 114.289 84.6161   4
 -11 -11   0-103.758 101.529   4
 -11 -11   1 31.0382 64.3888   4
 -11 -11   2 113.893 80.4095   3
 -11 -11   2-50.5073 84.2188   4
 -11 -11   3 144.848 86.8965   3
 -11 -11   3 19.9346 63.1764   4
 -11 -11   4 174.348 98.8902   4
 -11 -11   4 215.105 104.876   3
 -11 -11   5-38.2968 83.3701   4
 -11 -11   5-1.89041 61.3680   3
 -11 -11   6 90.4839 85.0697   4
 -11 -11   6 41.7383 81.2955   3
 -11 -11   7 162.519 80.1118   3
 -11 -12  -3-77.5594 91.8992   4
 -11 -12  -2 150.887 106.528   4
 -11 -12  -1-26.7517 55.0726   4
 -11 -12   0 359.847 139.162   4
 -11 -12   1 11.6512 82.1716   4
 -11 -12   2 96.0533 91.8903   4
 -11 -12   2 93.9937 80.0574   3
 -11 -12   3 32.7083 73.5286   4
 -11 -12   3 159.293 86.1666   3
 -11 -12   4-75.1111 80.0870   3
 -11 -12   4-30.0943 64.8396   4
 -11 -12   5 57.0800 86.4366   3
 -11 -12   5 92.1794 65.7199   4
 -11 -12   6-159.757 101.371   3
 -11 -12   6-22.6749 70.1255   4
 -11 -12   7 76.9457 79.3444   3
 -11 -13  -2-52.4266 65.2531   4
 -11 -13  -1 199.886 115.333   4
 -11 -13   0 77.0511 94.1528   4
 -11 -13   1 202.607 99.1001   4
 -11 -13   2 167.651 102.442   4
 -11 -13   2 297.269 111.291   3
 -11 -13   3 137.969 94.7068   3
 -11 -13   3 17.8129 70.8432   4
 -11 -13   4-1.16096 59.0622   4
 -11 -13   4 9.77814 72.6286   3
 -11 -13   5 59.6308 78.3402   4
 -11 -13   5 145.022 94.6126   3
 -11 -13   6 77.1468 79.6888   3
 -11 -14  -2-55.4873 86.6815   4
 -11 -14  -1 154.378 102.878   4
 -11 -14   0 256.854 127.371   4
 -11 -14   1 105.172 95.6395   4
 -11 -14   2 177.354 114.866   4
 -11 -14   2 548.239 136.794   3
 -11 -14   3 321.945 114.812   3
 -11 -14   3 337.007 129.320   4
 -11 -14   4 92.2295 82.6916   3
 -11 -14   4 56.5676 64.2133   4
 -11 -14   5 30.9302 64.2142   3
 -11 -14   5-86.8143 71.9296   4
 -11 -14   6 73.2174 78.5535   3
 -11 -15  -1-149.048 101.689   4
 -11 -15   0-136.943 100.825   4
 -11 -15   1 126.061 96.3308   4
 -11 -15   2 202.615 98.9781   3
 -11 -15   2 246.026 113.349   4
 -11 -15   3-22.7180 65.4879   4
 -11 -15   3-108.130 84.0968   3
 -11 -15   4-26.8861 52.4744   4
 -11 -15   4 199.007 106.276   3
 -11 -15   5-205.852 103.211   3
 -11 -16   0-15.0512 80.6624   4
 -11 -16   1 423.568 110.510   4
 -11 -16   2 29.4615 54.5587   3
 -11 -16   2 35.6449 90.3178   4
 -11 -16   3 320.305 113.926   3
 -11 -16   3 449.083 134.316   4
 -11 -16   4 177.484 107.268   3
 -11 -16   4-19.5725 65.4650   4
 -11 -17   0-57.5896 76.3021   4
 -11 -17   1-28.9698 78.1200   4
 -11 -17   2 86.4146 75.1718   4
 -11 -17   2 84.8427 77.6205   3
 -11 -17   3 114.550 75.6514   4
 -11 -18   1 29.3881 68.4329   4
 -11 -18   2 146.596 99.7688   4
 -11 -18   3-10.5750 55.9613   4
 -10   0  -6 236.797 112.020   4
 -10   0  -5 86.8615 77.7526   4
 -10   0  -4 415.859 136.602   4
 -10   0  -3 174.114 92.1979   4
 -10   0  -2 1019.36 180.787   4
 -10   0  -1 200.329 120.390   4
 -10   0   0 228.410 102.208   4
 -10   0   2 612.552 102.811   3
 -10   0   3-112.040 55.9000   3
 -10   0   4-56.3999 52.1173   3
 -10   0   5 82.7486 62.0525   3
 -10   0   6 727.429 133.204   3
 -10   0   7 178.811 90.8029   3
 -10   0   8 1720.48 236.298   3
 -10   0   9-37.3188 61.8620   3
 -10   0  10 69.9164 50.3139   3
 -10   1  -6-6.83759 73.4094   4
 -10  -1  -6 78.1167 83.7004   4
 -10  -1  -5 175.306 103.065   4
 -10   1  -5 304.828 110.717   4
 -10  -1  -4 336.909 123.847   4
 -10   1  -4 159.660 92.7615   4
 -10  -1  -3 433.404 129.880   4
 -10   1  -3 341.849 120.029   4
 -10   1  -2 34.6327 68.5484   4
 -10  -1  -2 116.671 79.5669   4
 -10   1  -1 739.299 159.149   4
 -10  -1  -1 760.184 159.000   4
 -10  -1   0 28.0534 72.4758   4
 -10   1   0 218.047 103.148   4
 -10  -1   1 323.426 116.609   4
 -10   1   2 781.324 109.865   3
 -10  -1   2 554.731 100.024   3
 -10   1   3-3.55660 33.9429   3
 -10  -1   3-69.8262 52.6805   3
 -10   1   4 75.7049 50.2668   3
 -10  -1   4 66.3208 63.1462   3
 -10  -1   5 388.268 103.261   3
 -10   1   5 201.302 74.3269   3
 -10   1   6 106.567 80.4693   3
 -10  -1   6 283.759 93.0037   3
 -10   1   7 1350.23 196.571   3
 -10  -1   7 1266.94 195.693   3
 -10   1   8 209.755 96.4636   3
 -10  -1   8 176.324 83.3417   3
 -10   1   9 211.467 104.096   3
 -10  -1   9 323.264 114.017   3
 -10   1  10 86.4530 93.9517   3
 -10  -1  10-103.746 88.3260   3
 -10  -2  -6 192.482 86.6651   4
 -10   2  -6-70.9580 75.3801   4
 -10  -2  -5 181.309 113.149   4
 -10   2  -5-74.7383 91.9105   4
 -10  -2  -4 271.257 108.680   4
 -10   2  -4 218.533 102.251   4
 -10  -2  -3 258.755 111.575   4
 -10   2  -3 37.1736 75.2009   4
 -10   2  -2-33.1103 67.3269   4
 -10  -2  -2 38.5269 67.7992   4
 -10   2  -1 101.436 87.8203   4
 -10  -2  -1 134.486 92.7994   4
 -10   2   0 201.919 97.3804   4
 -10  -2   0 203.438 95.0616   4
 -10  -2   1 1233.37 201.522   4
 -10  -2   2 25.1236 49.0039   3
 -10   2   2 48.9302 41.6188   3
 -10   2   3 397.125 82.6532   3
 -10  -2   3 487.144 104.559   3
 -10  -2   4 178.763 86.5978   3
 -10   2   4 177.816 62.2238   3
 -10   2   5 131.394 61.4575   3
 -10  -2   5 265.214 94.8799   3
 -10  -2   6 538.339 131.952   3
 -10   2   6 404.287 100.763   3
 -10   2   7 14.5198 59.8049   3
 -10  -2   7 122.496 88.3267   3
 -10  -2   8 205.924 99.1074   3
 -10   2   8 233.624 108.939   3
 -10  -2   9 35.2869 73.7397   3
 -10   2   9 219.843 98.5234   3
 -10  -2  10 55.6505 70.8284   3
 -10   2  10 201.574 101.487   3
 -10  -3  -7 30.0356 37.6210   4
 -10  -3  -6-99.7554 88.0693   4
 -10   3  -5 171.626 86.3775   4
 -10  -3  -5 81.4967 92.2248   4
 -10  -3  -4-147.594 102.801   4
 -10   3  -4 305.022 111.695   4
 -10   3  -3 124.721 68.6992   4
 -10  -3  -3 168.135 99.3317   4
 -10  -3  -2 70.7819 75.9417   4
 -10   3  -2 87.0542 60.9031   4
 -10   3  -1 78.7910 70.3014   4
 -10  -3  -1-3.00428 54.0922   4
 -10  -3   0 1074.63 180.551   4
 -10  -3   1 165.414 110.965   4
 -10  -3   1 177.100 72.4917   3
 -10  -3   2 1139.30 147.742   3
 -10  -3   2 1002.92 177.973   4
 -10  -3   3 59.0668 55.4612   3
 -10   3   3 142.384 53.6923   3
 -10  -3   4 40.7609 60.2100   3
 -10   3   4 145.726 53.4533   3
 -10  -3   5 531.239 123.176   3
 -10   3   5 567.313 104.483   3
 -10  -3   6 194.732 88.5572   3
 -10   3   6 237.636 87.1827   3
 -10   3   7-32.1034 44.7852   3
 -10  -3   7 132.861 76.6249   3
 -10  -3   8 169.641 93.3595   3
 -10   3   8 249.005 92.9117   3
 -10  -3   9 137.166 93.9678   3
 -10  -3  10 20.0583 73.4196   3
 -10  -4  -6-0.36155 66.6835   4
 -10   4  -5 70.7919 55.9362   4
 -10  -4  -5 52.1020 80.6276   4
 -10  -4  -4 15.5978 90.7050   4
 -10   4  -4 137.130 86.5781   4
 -10  -4  -3-100.510 99.3253   4
 -10   4  -3-24.4372 70.9756   4
 -10   4  -2 17.7668 58.4439   4
 -10  -4  -2 136.013 96.2815   4
 -10   4  -1 729.536 158.641   4
 -10  -4  -1 568.296 152.363   4
 -10  -4   0 178.339 97.3778   4
 -10  -4   1 1223.69 157.412   3
 -10  -4   1 1290.72 203.342   4
 -10  -4   2 392.377 101.071   3
 -10  -4   2 387.227 125.629   4
 -10  -4   3 271.550 90.4012   3
 -10  -4   4-18.5703 57.3556   3
 -10  -4   5 5.99531 63.8011   3
 -10  -4   6 172.304 93.5946   3
 -10  -4   7 148.112 82.2258   3
 -10  -4   8 28.0481 58.6882   3
 -10  -4   9 100.259 79.0804   3
 -10  -4  10 25.5747 44.7279   3
 -10  -5  -6-49.4492 66.6885   4
 -10  -5  -5 122.332 111.511   4
 -10   5  -5 299.193 118.325   4
 -10   5  -4 94.1352 77.2662   4
 -10  -5  -4 383.641 129.889   4
 -10   5  -3 74.3564 77.5126   4
 -10  -5  -3 223.181 114.645   4
 -10   5  -2 60.0186 76.8386   4
 -10  -5  -2 74.1742 65.1794   4
 -10  -5  -1 166.979 100.682   4
 -10   5  -1 49.4205 45.9566   4
 -10  -5   0 457.793 130.814   4
 -10  -5   1 144.757 64.0645   3
 -10  -5   1 210.104 97.5665   4
 -10  -5   2 368.240 97.0709   3
 -10  -5   2 541.108 139.229   4
 -10  -5   3 237.928 89.6321   3
 -10  -5   3 272.684 106.598   4
 -10  -5   4-34.9142 57.6750   3
 -10  -5   5 349.332 103.462   3
 -10  -5   6 111.645 74.6077   3
 -10  -5   7 1156.79 199.540   3
 -10  -5   8 6.12755 64.0243   3
 -10  -5   9 23.4611 55.9067   3
 -10  -5  10 76.6379 85.6291   3
 -10  -6  -6 224.674 112.966   4
 -10  -6  -5-72.3168 88.4234   4
 -10   6  -4 379.125 117.800   4
 -10  -6  -4 372.227 143.651   4
 -10   6  -3 64.7160 74.2439   4
 -10  -6  -3 78.3300 93.3164   4
 -10  -6  -2 162.087 95.4707   4
 -10   6  -2 203.338 98.2033   4
 -10   6  -1 3.58482 45.6968   4
 -10  -6  -1 74.6739 81.0222   4
 -10  -6   0 77.1648 78.2571   4
 -10  -6   1 20.0444 66.5845   4
 -10  -6   1 64.3265 52.9782   3
 -10  -6   2 9.75026 70.7566   4
 -10  -6   2 38.9497 54.2520   3
 -10  -6   3 300.917 108.005   4
 -10  -6   3 369.907 113.228   3
 -10  -6   4 361.047 109.004   3
 -10  -6   4 360.688 114.934   4
 -10  -6   5 165.205 94.2738   3
 -10  -6   6 959.376 177.641   3
 -10  -6   7 150.137 95.7753   3
 -10  -6   8 294.281 112.584   3
 -10  -6   9-12.4022 59.4273   3
 -10  -6  10 67.6842 74.4846   3
 -10  -7  -6-35.8976 68.7915   4
 -10  -7  -5-39.3839 95.6932   4
 -10   7  -4-22.5360 65.2191   4
 -10  -7  -4 71.0493 76.8873   4
 -10  -7  -3 1138.51 215.580   4
 -10   7  -3 731.915 158.823   4
 -10  -7  -2 554.444 157.146   4
 -10   7  -2 152.769 72.7732   4
 -10  -7  -1 130.806 97.4431   4
 -10  -7   0 338.817 124.179   4
 -10  -7   1 7.77064 64.0689   4
 -10  -7   1 107.781 66.5205   3
 -10  -7   2-94.6874 68.7254   3
 -10  -7   2 34.1991 73.9234   4
 -10  -7   3 219.798 93.1124   3
 -10  -7   3 267.152 108.956   4
 -10  -7   4-95.0884 67.6978   4
 -10  -7   4 49.3863 66.1109   3
 -10  -7   5 395.013 113.488   3
 -10  -7   5 243.727 101.255   4
 -10  -7   6 319.478 113.991   3
 -10  -7   7 551.170 146.147   3
 -10  -7   8 48.7973 55.9043   3
 -10  -7   9 212.480 101.014   3
 -10  -8  -6-138.298 108.124   4
 -10  -8  -5 16.4929 45.5264   4
 -10  -8  -4 303.454 128.759   4
 -10   8  -3 40.8713 53.4023   4
 -10  -8  -3 201.796 99.5956   4
 -10  -8  -2 432.039 146.553   4
 -10   8  -2 416.444 122.467   4
 -10  -8  -1 313.778 119.196   4
 -10  -8   0 198.704 111.423   4
 -10  -8   1 544.591 136.325   4
 -10  -8   1 153.395 70.1356   3
 -10  -8   2 89.5839 66.3788   3
 -10  -8   2 135.849 88.6218   4
 -10  -8   3 219.229 93.1696   3
 -10  -8   3 324.298 114.617   4
 -10  -8   4 51.4637 79.3218   4
 -10  -8   4-13.2747 60.3876   3
 -10  -8   5-2.44842 68.5163   4
 -10  -8   5 117.770 75.0758   3
 -10  -8   6 354.019 119.017   3
 -10  -8   6 246.499 98.5785   4
 -10  -8   7 102.257 85.5319   3
 -10  -8   8 330.450 120.820   3
 -10  -8   9 297.823 104.396   3
 -10  -9  -5-125.078 86.8855   4
 -10  -9  -4-39.6037 79.7331   4
 -10  -9  -3 282.816 120.381   4
 -10   9  -3 137.006 80.4418   4
 -10  -9  -2 88.1403 90.6291   4
 -10   9  -2 143.098 91.6691   4
 -10  -9  -1 152.378 107.886   4
 -10  -9   0 426.845 122.162   4
 -10  -9   1 64.9003 72.5857   4
 -10  -9   1-51.7222 59.4977   3
 -10  -9   2 676.873 138.984   3
 -10  -9   2 741.911 161.433   4
 -10  -9   3 43.6655 64.1888   4
 -10  -9   3-98.9883 76.8881   3
 -10  -9   4 564.968 136.848   3
 -10  -9   4 641.431 139.416   4
 -10  -9   5-7.63621 64.5116   4
 -10  -9   5 107.195 86.3155   3
 -10  -9   6 115.838 79.6209   3
 -10  -9   6-18.9445 54.2763   4
 -10  -9   7 84.4959 77.1870   3
 -10  -9   7-5.57007 50.8143   4
 -10  -9   8-27.6397 65.7980   3
 -10  -9   9 53.7780 78.7372   3
 -10 -10  -5-118.672 113.480   4
 -10 -10  -4-79.4708 98.5898   4
 -10  10  -3-30.6407 55.5164   4
 -10 -10  -3-20.6157 76.1949   4
 -10 -10  -2 161.733 108.451   4
 -10  10  -2-70.7818 75.6696   4
 -10 -10  -1 141.831 93.6633   4
 -10 -10   0 21.1764 74.8231   4
 -10 -10   1 109.352 93.0640   4
 -10 -10   1 247.706 93.2381   3
 -10 -10   2-41.3272 61.8363   3
 -10 -10   2 53.2877 76.4905   4
 -10 -10   3 762.372 163.132   4
 -10 -10   3 778.611 153.362   3
 -10 -10   4 46.0254 71.2123   3
 -10 -10   4 202.721 99.9480   4
 -10 -10   5 151.009 80.3008   4
 -10 -10   5 57.6271 65.0168   3
 -10 -10   6 156.637 79.5185   3
 -10 -10   6 47.2882 69.5161   4
 -10 -10   7-12.4836 35.9965   4
 -10 -10   7-6.21428 49.0688   3
 -10 -10   8 70.9207 78.9762   3
 -10 -10   9-22.8247 59.0852   3
 -10 -11  -5-103.035 97.5770   4
 -10 -11  -4 77.2854 81.4504   4
 -10 -11  -3 262.960 119.802   4
 -10 -11  -2 71.8637 79.0288   4
 -10  11  -2-75.7091 82.6867   4
 -10 -11  -1 185.822 90.9626   4
 -10 -11   0 209.147 111.567   4
 -10 -11   1 117.799 71.8058   3
 -10 -11   1-2.88407 63.6865   4
 -10 -11   2 145.839 97.7911   4
 -10 -11   2 107.052 87.3330   3
 -10 -11   3 200.553 96.6471   3
 -10 -11   3 288.703 107.332   4
 -10 -11   4 342.679 113.479   4
 -10 -11   4 270.207 105.303   3
 -10 -11   5 145.940 85.4700   3
 -10 -11   5 300.843 107.330   4
 -10 -11   6 157.455 84.4361   4
 -10 -11   6 39.2823 60.0620   3
 -10 -11   7 162.991 91.7895   3
 -10 -11   8 14.4537 64.7115   3
 -10 -12  -4-13.5246 75.6298   4
 -10 -12  -3 77.5067 95.6306   4
 -10 -12  -2 319.678 128.308   4
 -10  12  -2 278.713 108.572   4
 -10 -12  -1 145.396 100.386   4
 -10 -12   0-32.7123 93.3145   4
 -10 -12   1 109.571 94.2079   4
 -10 -12   1-16.4288 59.0255   3
 -10 -12   2-36.3336 63.6552   3
 -10 -12   2-66.7270 70.6494   4
 -10 -12   3 213.308 95.2001   4
 -10 -12   3 27.8206 71.9696   3
 -10 -12   4 383.521 115.885   4
 -10 -12   4 516.477 143.942   3
 -10 -12   5 54.2142 66.5511   4
 -10 -12   5 125.188 90.0184   3
 -10 -12   6 129.030 82.7550   3
 -10 -12   6 6.41370 44.4261   4
 -10 -12   7 73.0703 69.6106   3
 -10 -12   8 162.582 90.6671   3
 -10 -13  -4-6.69043 102.091   4
 -10 -13  -3 174.078 113.313   4
 -10 -13  -2 130.375 104.818   4
 -10 -13  -1 47.3321 83.2680   4
 -10 -13   0 0.95772 66.8322   4
 -10 -13   1-164.468 102.302   4
 -10 -13   1 179.144 76.4408   3
 -10 -13   2 65.7222 76.5406   4
 -10 -13   2-61.0097 73.8991   3
 -10 -13   3 108.403 84.2058   3
 -10 -13   3 197.414 90.4216   4
 -10 -13   4 153.603 86.4005   3
 -10 -13   4 8.18484 52.4148   4
 -10 -13   5 409.843 135.956   3
 -10 -13   5 335.189 113.262   4
 -10 -13   6-31.5129 77.4888   3
 -10 -13   7 112.361 85.6091   3
 -10 -13   8 98.7046 93.0573   3
 -10 -14  -3 144.621 104.875   4
 -10 -14  -2 90.3818 87.7834   4
 -10 -14  -1 133.112 88.1694   4
 -10 -14   0 68.0658 87.1414   4
 -10 -14   1 105.374 88.5113   4
 -10 -14   1 59.3932 73.2808   3
 -10 -14   2-165.172 101.482   4
 -10 -14   2 30.3967 72.5433   3
 -10 -14   3 388.763 128.984   3
 -10 -14   3 213.545 103.697   4
 -10 -14   4 126.948 75.4818   4
 -10 -14   4 284.973 103.790   3
 -10 -14   5 64.1857 78.4154   4
 -10 -14   5 19.0655 76.1553   3
 -10 -14   6 134.783 91.8179   3
 -10 -14   7 98.1270 86.1164   3
 -10 -15  -3 14.2944 48.5664   4
 -10 -15  -2 270.903 125.564   4
 -10 -15  -1 9.00802 76.4742   4
 -10 -15   0 222.926 111.197   4
 -10 -15   1-43.1605 66.5976   3
 -10 -15   1 21.3354 73.0138   4
 -10 -15   2 275.675 108.315   3
 -10 -15   2 191.198 106.658   4
 -10 -15   3-90.9270 88.8029   4
 -10 -15   3 163.297 93.4687   3
 -10 -15   4 163.292 83.1017   3
 -10 -15   4 103.527 81.9635   4
 -10 -15   5 53.0893 76.6556   3
 -10 -15   5-33.7330 80.7956   4
 -10 -15   6-69.0478 75.6730   3
 -10 -15   7 63.5566 62.0524   3
 -10 -16  -2-91.8106 88.5800   4
 -10 -16  -1 202.214 121.723   4
 -10 -16   0-41.2692 74.8207   4
 -10 -16   1 279.185 95.3155   3
 -10 -16   1 175.703 109.486   4
 -10 -16   2 84.4384 75.7263   4
 -10 -16   2 4.40606 58.4039   3
 -10 -16   3 254.406 110.108   4
 -10 -16   3 296.065 113.392   3
 -10 -16   4 123.788 91.5724   4
 -10 -16   4 136.714 90.2946   3
 -10 -16   5 193.324 101.752   3
 -10 -16   6 121.226 89.1886   3
 -10 -17  -2-7.51278 63.5452   4
 -10 -17  -1 168.354 104.930   4
 -10 -17   0-41.9679 80.3089   4
 -10 -17   1 34.7063 70.5896   4
 -10 -17   2 330.875 115.126   3
 -10 -17   2 286.097 105.907   4
 -10 -17   3 99.6794 75.2382   3
 -10 -17   3 271.931 117.529   4
 -10 -17   4 83.6586 57.6555   4
 -10 -17   4 58.1142 63.5455   3
 -10 -17   5 400.672 135.669   3
 -10 -18  -1-6.76895 74.7947   4
 -10 -18   0-110.280 67.5200   4
 -10 -18   1 6.93758 38.0523   4
 -10 -18   2-117.372 84.8473   4
 -10 -18   2 45.9921 75.5373   3
 -10 -18   3-22.4999 70.7187   3
 -10 -18   3 136.069 93.1217   4
 -10 -18   4 201.909 97.4180   3
 -10 -18   5 141.801 101.259   3
 -10 -19  -1-18.4495 64.7973   4
 -10 -19   0-56.6461 67.3089   4
 -10 -19   1 0.94661 67.9085   4
 -10 -19   2-128.466 89.7519   3
 -10 -19   2 97.4163 90.5128   4
 -10 -19   3 108.745 93.6258   3
 -10 -20   0 52.5914 70.3245   4
 -10 -20   1-141.188 90.0033   4
 -10 -20   2-49.6667 50.4439   4
  -9   0  -7-18.9593 74.1512   4
  -9   0  -6 584.176 146.767   4
  -9   0  -5 91.1109 85.7849   4
  -9   0  -4 216.251 91.6955   4
  -9   0  -3-37.5635 51.7404   4
  -9   0  -2 476.207 126.746   4
  -9   0  -1 1.37975 59.2914   4
  -9   0   0 195.451 91.2084   4
  -9   0   1-10.2000 36.8643   3
  -9   0   2 3189.82 209.448   3
  -9   0   3 122.190 62.5660   3
  -9   0   4 1411.39 161.267   3
  -9   0   5-33.9718 46.1856   3
  -9   0   6-63.3581 61.3842   3
  -9   0   7 132.063 77.3683   3
  -9   0   8 500.568 135.201   3
  -9   0   9 51.7608 69.8303   3
  -9   0  10 49.0467 70.4081   3
  -9   0  11 68.1640 68.7594   3
  -9  -1  -7 232.778 116.625   4
  -9   1  -6-5.08656 75.9376   4
  -9  -1  -6-37.1412 69.0137   4
  -9  -1  -5 231.642 105.501   4
  -9   1  -5 251.318 109.612   4
  -9  -1  -4 352.678 121.999   4
  -9   1  -4 345.716 118.173   4
  -9  -1  -3 271.993 101.598   4
  -9   1  -3 147.272 90.7082   4
  -9   1  -2 339.563 115.904   4
  -9  -1  -2 342.837 110.072   4
  -9  -1  -1 207.195 92.7129   4
  -9   1  -1 151.555 88.2510   4
  -9  -1   0 30.2120 61.3027   4
  -9  -1   1 955.742 119.860   3
  -9  -1   2 179.905 67.0094   3
  -9   1   2 302.060 71.1746   3
  -9   1   3 1998.75 173.111   3
  -9  -1   3 1976.00 184.273   3
  -9   1   4 148.781 64.9992   3
  -9  -1   4 40.9653 49.7936   3
  -9   1   5 225.141 74.4826   3
  -9  -1   5 235.212 81.1698   3
  -9   1   6 44.3054 58.0574   3
  -9  -1   6 113.947 72.4698   3
  -9   1   7 247.141 90.2441   3
  -9  -1   7 458.638 119.786   3
  -9  -1   8 535.035 138.551   3
  -9   1   8 455.137 123.133   3
  -9  -1   9 215.140 97.6060   3
  -9   1   9 18.3537 59.1097   3
  -9  -1  10 102.428 81.9229   3
  -9   1  10 120.982 84.4921   3
  -9   1  11 208.457 102.359   3
  -9  -1  11 240.236 112.549   3
  -9  -2  -7 114.558 80.2497   4
  -9   2  -6 213.483 85.0566   4
  -9  -2  -6 406.607 129.319   4
  -9  -2  -5 162.564 91.5564   4
  -9   2  -5 139.199 90.6039   4
  -9  -2  -4-9.38578 71.9425   4
  -9   2  -4 200.551 100.260   4
  -9  -2  -3 1285.54 207.376   4
  -9   2  -3 1417.03 205.755   4
  -9  -2  -2 99.4650 78.8336   4
  -9   2  -2 28.1231 59.8931   4
  -9  -2  -1 217.746 97.8981   4
  -9   2  -1 385.795 113.631   4
  -9  -2   0 445.044 118.493   4
  -9  -2   1 559.009 96.6453   3
  -9  -2   2 112.941 59.1773   3
  -9   2   2 96.8373 51.1863   3
  -9  -2   3 156.596 68.9387   3
  -9   2   3 131.590 52.9589   3
  -9  -2   4 409.213 96.8958   3
  -9   2   4 580.356 99.5076   3
  -9   2   5 19.6948 38.1866   3
  -9  -2   5 215.177 81.9477   3
  -9   2   6 24.0849 58.6536   3
  -9  -2   6-42.6399 64.5330   3
  -9   2   7 667.783 144.020   3
  -9  -2   7 600.266 141.723   3
  -9  -2   8 426.078 121.828   3
  -9   2   8 223.424 96.1155   3
  -9  -2   9 961.461 179.449   3
  -9   2   9 971.794 177.528   3
  -9   2  10 45.6055 78.4983   3
  -9  -2  10 163.600 77.5032   3
  -9   2  11-76.1871 60.5345   3
  -9  -2  11 87.9103 71.9149   3
  -9  -3  -7-105.669 94.3900   4
  -9   3  -6 183.229 92.4661   4
  -9  -3  -6 139.005 100.956   4
  -9   3  -5 7.87481 52.6927   4
  -9  -3  -5 22.4350 70.0282   4
  -9   3  -4 866.369 166.019   4
  -9  -3  -4 422.948 138.591   4
  -9  -3  -3 212.755 98.7272   4
  -9   3  -3 218.539 99.5538   4
  -9  -3  -2 656.091 151.804   4
  -9   3  -2 868.589 155.205   4
  -9   3  -1 136.518 85.1803   4
  -9  -3  -1 147.965 85.5340   4
  -9  -3   0 1376.87 197.213   4
  -9  -3   1 61.7052 69.1602   4
  -9  -3   1 146.789 63.5815   3
  -9   3   2 1001.66 108.496   3
  -9  -3   2 1086.66 137.603   3
  -9  -3   3 100.598 62.4111   3
  -9   3   3 107.013 49.3096   3
  -9   3   4-4.04805 17.1440   3
  -9  -3   4 55.4003 64.4995   3
  -9  -3   5 258.354 95.8529   3
  -9   3   5 181.899 65.3177   3
  -9  -3   6 258.726 92.1241   3
  -9   3   6 328.851 95.9445   3
  -9   3   7 152.950 83.7218   3
  -9  -3   7 56.4456 68.9279   3
  -9   3   8 1106.68 179.816   3
  -9  -3   8 1104.90 184.342   3
  -9  -3   9 419.711 130.703   3
  -9   3   9 185.910 84.6630   3
  -9   3  10 407.007 127.358   3
  -9  -3  10 523.590 146.572   3
  -9  -3  11 58.5625 83.0301   3
  -9   3  11-18.9720 63.0624   3
  -9  -4  -7-73.1888 78.7470   4
  -9  -4  -6 109.198 93.1193   4
  -9  -4  -5 112.531 96.3397   4
  -9   4  -5 145.757 84.7038   4
  -9   4  -4 213.749 93.0978   4
  -9  -4  -4 3.26549 75.9050   4
  -9  -4  -3 226.471 116.073   4
  -9   4  -3 378.304 112.739   4
  -9  -4  -2 333.604 127.775   4
  -9   4  -2 141.819 81.5803   4
  -9   4  -1 981.435 166.881   4
  -9  -4  -1 809.431 160.198   4
  -9  -4   0 105.339 88.4637   4
  -9  -4   1 1251.01 147.356   3
  -9  -4   1 1607.83 212.792   4
  -9   4   2 1221.14 111.469   3
  -9  -4   2 1135.64 146.814   3
  -9  -4   3 86.4644 65.3885   3
  -9   4   3 47.3951 35.3340   3
  -9  -4   4-28.6482 41.5114   3
  -9   4   4 4.18891 28.8694   3
  -9  -4   5-13.3455 52.4391   3
  -9   4   5 129.506 56.8254   3
  -9   4   6 157.597 65.2067   3
  -9  -4   6 192.116 85.5105   3
  -9  -4   7 535.184 140.447   3
  -9   4   7 700.864 129.290   3
  -9   4   8 242.993 93.1301   3
  -9  -4   8 152.143 83.3305   3
  -9  -4   9 556.627 148.671   3
  -9   4   9 683.207 148.266   3
  -9  -4  10 226.250 112.736   3
  -9   4  10 327.668 119.000   3
  -9  -4  11 26.6542 70.2017   3
  -9  -5  -7 184.503 106.128   4
  -9  -5  -6-135.169 101.509   4
  -9  -5  -5 419.666 136.938   4
  -9   5  -5 426.919 124.124   4
  -9  -5  -4 172.710 87.7282   4
  -9   5  -4 186.265 77.5860   4
  -9  -5  -3 70.2291 73.7187   4
  -9   5  -3 54.6435 65.8719   4
  -9   5  -2 325.364 103.000   4
  -9  -5  -2 577.904 141.040   4
  -9  -5  -1 66.0733 78.4397   4
  -9  -5   0 691.624 147.139   4
  -9  -5   1 156.272 63.2541   3
  -9  -5   1 296.410 111.432   4
  -9  -5   2 228.912 76.8784   3
  -9  -5   2 378.440 111.742   4
  -9  -5   3 941.517 147.428   3
  -9   5   3 866.502 96.8306   3
  -9   5   4 115.921 45.1239   3
  -9  -5   4 71.7900 61.3257   3
  -9   5   5 489.967 83.6780   3
  -9  -5   5 447.657 116.509   3
  -9   5   6 170.917 76.8206   3
  -9  -5   6 180.048 84.7209   3
  -9  -5   7 359.581 123.282   3
  -9   5   7 531.764 121.307   3
  -9   5   8 339.949 99.4555   3
  -9  -5   8 332.976 116.427   3
  -9  -5   9-0.89134 66.7263   3
  -9   5   9 147.668 74.7163   3
  -9  -5  10 403.502 131.987   3
  -9  -6  -7 38.1997 92.9067   4
  -9  -6  -6 281.522 124.107   4
  -9  -6  -5-39.9299 85.2617   4
  -9   6  -5-2.54335 67.2258   4
  -9  -6  -4 409.995 140.612   4
  -9   6  -4 643.683 132.994   4
  -9  -6  -3 92.6732 82.2417   4
  -9   6  -3-11.4927 62.4160   4
  -9  -6  -2 7.30212 54.9541   4
  -9   6  -2 84.8586 77.0170   4
  -9  -6  -1 77.4461 73.2900   4
  -9  -6   0 15.4985 65.9706   4
  -9  -6   1 91.4597 50.3010   3
  -9  -6   1 61.6011 85.4168   4
  -9  -6   2 967.247 139.997   3
  -9  -6   2 801.534 153.057   4
  -9  -6   3 303.772 106.106   4
  -9  -6   3 346.184 101.842   3
  -9  -6   4 883.596 153.771   3
  -9  -6   5 100.872 71.6965   3
  -9  -6   6 1209.61 189.730   3
  -9  -6   7 309.628 110.913   3
  -9  -6   8-44.2159 54.0284   3
  -9  -6   9 106.404 80.6472   3
  -9  -6  10-109.145 81.3064   3
  -9  -7  -7 127.234 99.2187   4
  -9  -7  -6-94.6622 98.3117   4
  -9  -7  -5 79.6533 72.9835   4
  -9   7  -4-6.28878 37.4484   4
  -9  -7  -4-10.0792 70.8998   4
  -9  -7  -3 223.325 102.432   4
  -9   7  -3 146.250 83.8271   4
  -9   7  -2-1.75925 66.4350   4
  -9  -7  -2 7.57146 55.8077   4
  -9  -7  -1 70.5352 66.8112   4
  -9  -7   0 540.301 133.185   4
  -9  -7   1 741.665 153.618   4
  -9  -7   1 614.796 115.928   3
  -9  -7   2 10.2336 64.7942   4
  -9  -7   2 65.2959 56.1358   3
  -9  -7   3 802.972 152.153   4
  -9  -7   3 936.147 153.101   3
  -9  -7   4 607.892 129.709   3
  -9  -7   4 502.130 125.333   4
  -9  -7   5 957.563 164.137   3
  -9  -7   6 123.728 73.1517   3
  -9  -7   7-12.9513 75.3136   3
  -9  -7   8 115.995 82.7854   3
  -9  -7   9 109.635 87.0131   3
  -9  -7  10 144.885 101.112   3
  -9  -8  -7 317.791 137.474   4
  -9  -8  -6-264.750 118.874   4
  -9  -8  -5 107.650 97.0532   4
  -9   8  -4 208.763 85.7216   4
  -9  -8  -4-12.2414 73.6882   4
  -9  -8  -3 238.269 102.866   4
  -9   8  -3 78.9998 63.7209   4
  -9  -8  -2 138.902 94.5555   4
  -9   8  -2 205.419 86.8579   4
  -9  -8  -1 656.846 152.872   4
  -9  -8   0 125.079 90.8725   4
  -9  -8   1 437.752 120.202   4
  -9  -8   1 371.913 97.3707   3
  -9  -8   2 879.481 161.326   4
  -9  -8   2 799.840 136.847   3
  -9  -8   3 6.22871 66.7523   3
  -9  -8   3 148.160 85.9983   4
  -9  -8   4 159.384 83.6365   4
  -9  -8   4 289.089 102.762   3
  -9  -8   5 212.582 90.5766   3
  -9  -8   5 105.457 73.4632   4
  -9  -8   6 250.043 101.372   3
  -9  -8   7 211.056 94.9039   3
  -9  -8   8-35.3328 63.1269   3
  -9  -8   9 415.210 140.033   3
  -9  -8  10 236.049 107.256   3
  -9  -9  -6-68.6919 86.8226   4
  -9  -9  -5 136.991 100.385   4
  -9  -9  -4 167.028 105.052   4
  -9  -9  -3 160.421 99.2649   4
  -9   9  -3 225.601 93.1617   4
  -9  -9  -2 772.187 177.474   4
  -9   9  -2 854.504 155.976   4
  -9  -9  -1-15.8901 79.4260   4
  -9  -9   0 273.600 111.874   4
  -9  -9   1 321.782 92.2736   3
  -9  -9   1 102.713 85.1031   4
  -9  -9   2 170.456 85.3572   4
  -9  -9   2 178.934 75.7566   3
  -9  -9   3 101.464 73.9161   4
  -9  -9   3 50.8139 46.8624   3
  -9  -9   4 156.938 78.2947   4
  -9  -9   4-29.7933 57.3476   3
  -9  -9   5 45.7281 59.9533   3
  -9  -9   5 27.9626 60.2058   4
  -9  -9   6 195.228 86.6202   4
  -9  -9   6 403.513 128.353   3
  -9  -9   7 67.3873 58.2055   4
  -9  -9   7 132.336 90.5081   3
  -9  -9   8 433.364 131.015   3
  -9  -9   9 322.559 120.702   3
  -9  -9  10 346.717 123.547   3
  -9 -10  -6-19.0257 62.4390   4
  -9 -10  -5 351.513 140.155   4
  -9 -10  -4 125.239 91.1662   4
  -9 -10  -3 338.148 134.647   4
  -9  10  -3 261.944 94.2983   4
  -9 -10  -2 208.709 109.801   4
  -9  10  -2 78.1746 71.1826   4
  -9 -10  -1 692.651 166.969   4
  -9 -10   0 74.7849 82.3793   4
  -9 -10   0 51.2016 52.6007   3
  -9 -10   1 58.3276 60.1027   3
  -9 -10   1 118.264 88.9417   4
  -9 -10   2-30.0882 55.7323   3
  -9 -10   2 11.7801 51.0559   4
  -9 -10   3 698.526 139.598   4
  -9 -10   3 903.895 156.519   3
  -9 -10   4 311.782 103.188   3
  -9 -10   4 280.799 95.8123   4
  -9 -10   5 195.370 88.9288   3
  -9 -10   5 143.054 78.3194   4
  -9 -10   6 8.00340 45.1940   4
  -9 -10   6 125.477 76.9857   3
  -9 -10   7 424.208 102.549   4
  -9 -10   7 844.281 173.631   3
  -9 -10   8 151.862 74.7612   3
  -9 -10   9 71.6533 78.3390   3
  -9 -11  -6-63.2643 88.1417   4
  -9 -11  -5-70.0694 77.1766   4
  -9 -11  -4 123.589 94.1185   4
  -9 -11  -3 34.2533 78.1700   4
  -9  11  -3 148.117 68.4850   4
  -9 -11  -2 287.021 122.801   4
  -9 -11  -1 78.6843 71.9023   4
  -9 -11   0 123.240 88.8123   4
  -9 -11   1 393.077 129.423   4
  -9 -11   1 363.294 100.337   3
  -9 -11   2 66.9831 77.8180   4
  -9 -11   2 130.906 73.5083   3
  -9 -11   3 202.888 87.3544   3
  -9 -11   3 199.062 89.6622   4
  -9 -11   4 45.1875 71.7271   3
  -9 -11   4 257.608 98.6009   4
  -9 -11   5 233.637 84.0065   4
  -9 -11   5 194.137 93.9274   3
  -9 -11   6 237.976 91.7946   4
  -9 -11   6 255.440 103.031   3
  -9 -11   7 40.4823 71.9314   3
  -9 -11   8 203.707 102.974   3
  -9 -11   9-106.687 78.6064   3
  -9 -12  -6 280.565 130.086   4
  -9 -12  -5-104.455 97.4809   4
  -9 -12  -4-69.2226 88.7966   4
  -9 -12  -3 10.5378 73.7936   4
  -9 -12  -2 83.5745 91.5779   4
  -9 -12  -1 286.678 115.540   4
  -9 -12   0 484.067 134.382   4
  -9 -12   1-48.5545 60.6769   3
  -9 -12   1 67.6065 76.4707   4
  -9 -12   2-12.3727 64.0454   4
  -9 -12   2 119.980 76.5564   3
  -9 -12   3-28.4481 59.9826   4
  -9 -12   3 225.508 92.9205   3
  -9 -12   4 892.843 175.217   3
  -9 -12   4 748.851 148.135   4
  -9 -12   5 132.142 82.7018   3
  -9 -12   5-15.6704 59.1982   4
  -9 -12   6 188.926 94.1075   3
  -9 -12   6 97.8243 66.3518   4
  -9 -12   7 92.4862 78.6993   3
  -9 -12   8-95.8572 70.6921   3
  -9 -12   9 172.323 93.9965   3
  -9 -13  -5 9.53352 64.6116   4
  -9 -13  -4-236.274 119.935   4
  -9 -13  -3 184.394 100.121   4
  -9 -13  -2-94.5596 81.5846   4
  -9 -13  -1 128.096 91.5854   4
  -9 -13   0-23.3038 65.8740   4
  -9 -13   1-125.525 75.4785   3
  -9 -13   1-34.0507 72.5061   4
  -9 -13   2-54.6485 64.8293   3
  -9 -13   2 41.1379 68.2215   4
  -9 -13   3 203.468 89.9492   3
  -9 -13   3 219.919 90.2255   4
  -9 -13   4-63.3972 60.6283   4
  -9 -13   4 76.0824 69.3926   3
  -9 -13   5 601.635 128.355   4
  -9 -13   5 1058.64 184.496   3
  -9 -13   6 88.3887 78.3076   3
  -9 -13   7 248.439 100.239   3
  -9 -13   8 2.13053 44.5352   3
  -9 -13   9 159.710 95.4408   3
  -9 -14  -5 167.942 109.265   4
  -9 -14  -4 147.461 100.397   4
  -9 -14  -3 77.0165 76.0323   4
  -9 -14  -2 235.441 105.154   4
  -9 -14  -1 372.088 134.179   4
  -9 -14   0 41.9769 81.7415   4
  -9 -14   1 94.8986 85.6357   4
  -9 -14   1 210.133 86.7316   3
  -9 -14   2 31.5135 57.7074   3
  -9 -14   2-95.6758 92.2778   4
  -9 -14   3-30.6809 67.2095   3
  -9 -14   3-20.1100 56.4853   4
  -9 -14   4 501.909 125.129   4
  -9 -14   4 746.688 156.796   3
  -9 -14   5 120.503 79.3048   3
  -9 -14   5 76.7679 62.6520   4
  -9 -14   6 265.273 100.701   3
  -9 -14   7 132.431 84.6607   3
  -9 -14   8 24.5890 34.7387   3
  -9 -15  -4 74.5067 93.2212   4
  -9 -15  -3 70.4818 71.5678   4
  -9 -15  -2 525.106 152.740   4
  -9 -15  -1 109.413 88.3567   4
  -9 -15   0 631.803 154.828   4
  -9 -15   1 170.268 91.7982   4
  -9 -15   1-135.403 79.7308   3
  -9 -15   2 2.55469 60.0762   4
  -9 -15   2-139.949 82.0861   3
  -9 -15   3 97.7170 77.9343   4
  -9 -15   3 38.9485 55.3345   3
  -9 -15   4-41.7655 59.2205   3
  -9 -15   4 37.4571 58.9177   4
  -9 -15   5 48.1369 52.0769   4
  -9 -15   5 108.252 77.4255   3
  -9 -15   6 2.00875 67.6387   3
  -9 -15   7 17.8410 43.6404   3
  -9 -15   8 126.703 87.6376   3
  -9 -16  -4 130.123 96.8974   4
  -9 -16  -3 185.152 97.4601   4
  -9 -16  -2-86.1556 84.6906   4
  -9 -16  -1 396.932 130.439   4
  -9 -16   0-48.5411 73.3207   4
  -9 -16   1 388.594 113.332   3
  -9 -16   1 185.786 100.558   4
  -9 -16   2-71.3803 74.5889   4
  -9 -16   2-25.3424 61.2679   3
  -9 -16   3 1.69869 59.7253   4
  -9 -16   3 105.392 78.7406   3
  -9 -16   4 125.733 80.4159   4
  -9 -16   4 15.7903 61.6950   3
  -9 -16   5 105.087 84.1268   3
  -9 -16   6-17.4794 52.3349   3
  -9 -16   7 56.0248 70.0747   3
  -9 -17  -4 105.159 94.8457   4
  -9 -17  -3-4.35418 57.0693   4
  -9 -17  -2 83.7181 88.9435   4
  -9 -17  -1 2.83491 59.4405   4
  -9 -17   0-20.4307 60.6836   4
  -9 -17   1 40.5126 77.8402   4
  -9 -17   1 182.093 85.2205   3
  -9 -17   2 67.3939 79.4832   4
  -9 -17   2 95.0823 78.8389   3
  -9 -17   3 28.5650 65.5405   3
  -9 -17   3 6.37248 36.5560   4
  -9 -17   4 57.5331 81.5748   3
  -9 -17   4 70.1563 61.4686   4
  -9 -17   5 458.526 147.674   3
  -9 -17   6-27.3995 59.6029   3
  -9 -17   7-60.4161 76.5925   3
  -9 -18  -3 121.637 100.243   4
  -9 -18  -2-95.8665 90.0455   4
  -9 -18  -1-48.3479 75.1079   4
  -9 -18   0 45.4109 78.3961   4
  -9 -18   1 153.249 84.7915   4
  -9 -18   1-48.8029 65.6653   3
  -9 -18   2 135.840 89.9650   4
  -9 -18   2 131.768 77.2661   3
  -9 -18   3 113.729 81.6412   3
  -9 -18   3-140.026 86.1791   4
  -9 -18   4 456.201 135.320   3
  -9 -18   5 171.313 95.2053   3
  -9 -18   6 113.289 93.4125   3
  -9 -19  -2 29.5838 72.8539   4
  -9 -19  -1 17.9474 72.4184   4
  -9 -19   0-27.2804 52.4263   4
  -9 -19   1-73.4189 67.8577   4
  -9 -19   1 138.158 82.2221   3
  -9 -19   2 89.0961 69.6083   4
  -9 -19   2 100.819 62.5875   3
  -9 -19   3 238.605 102.405   3
  -9 -19   3 268.238 105.240   4
  -9 -19   4 15.5240 61.4528   3
  -9 -19   5 203.674 93.0658   3
  -9 -19   6-98.8778 84.5517   3
  -9 -20  -2 256.317 128.779   4
  -9 -20  -1 48.9581 42.2272   4
  -9 -20   0 95.8919 65.1038   4
  -9 -20   1-34.1000 61.2513   4
  -9 -20   2 189.275 97.9397   3
  -9 -20   2 76.2607 69.0602   4
  -9 -20   3-68.1807 65.1493   3
  -9 -20   4 58.7767 70.4511   3
  -9 -20   5 92.8514 78.1325   3
  -9 -21  -1-149.407 104.876   4
  -9 -21   0 448.550 134.334   4
  -9 -21   1 77.3546 83.2822   4
  -9 -21   2 53.9310 63.1817   3
  -9 -21   3 56.6228 61.7537   3
  -9 -22   0 58.9118 64.9605   4
  -9 -22   1-94.4154 64.6758   4
  -8   0  -7-21.2160 26.4958   4
  -8   0  -6 395.781 125.113   4
  -8   0  -5 30.7665 71.3436   4
  -8   0  -4 280.653 108.430   4
  -8   0  -3 7.06813 64.3506   4
  -8   0  -2 987.519 160.509   4
  -8   0  -1 37.8942 78.2598   4
  -8   0   1-22.3356 41.4552   3
  -8   0   2 4256.87 231.285   3
  -8   0   3 320.388 74.3007   3
  -8   0   4 2315.23 198.354   3
  -8   0   5 58.1386 59.2085   3
  -8   0   6 215.197 75.9990   3
  -8   0   7 48.7673 58.5700   3
  -8   0   8 173.388 81.9580   3
  -8   0   9 184.368 89.4036   3
  -8   0  10 631.466 150.454   3
  -8   0  11 165.621 102.523   3
  -8   1  -7 294.528 117.018   4
  -8  -1  -7 467.421 146.317   4
  -8  -1  -6 124.101 81.6500   4
  -8   1  -6-24.2848 63.8360   4
  -8   1  -5 83.0874 66.5669   4
  -8  -1  -5-64.6584 76.7169   4
  -8  -1  -4 347.991 116.850   4
  -8   1  -4 425.273 116.315   4
  -8   1  -3 361.772 102.727   4
  -8  -1  -3 254.624 91.6927   4
  -8   1  -2 419.844 108.789   4
  -8  -1  -2 457.417 120.189   4
  -8  -1  -1 1346.81 183.451   4
  -8   1  -1 1210.90 171.851   4
  -8  -1   0 126.229 81.1618   4
  -8   1   1 547.308 80.1186   3
  -8  -1   1 458.180 81.4907   3
  -8   1   2 110.078 53.6792   3
  -8  -1   2 117.601 53.6131   3
  -8  -1   3 4673.92 263.536   3
  -8   1   3 4556.20 243.273   3
  -8  -1   4 507.313 104.006   3
  -8   1   4 395.852 89.6225   3
  -8  -1   5-25.0223 51.2680   3
  -8   1   5 53.9138 51.7573   3
  -8   1   6 46.6827 59.0317   3
  -8  -1   6 91.3568 65.7247   3
  -8  -1   7 0.87220 38.5644   3
  -8   1   7 120.827 72.7378   3
  -8   1   8 336.088 112.452   3
  -8  -1   8 378.681 113.996   3
  -8  -1   9 741.590 149.405   3
  -8   1   9 767.989 160.214   3
  -8   1  10 48.6951 75.1438   3
  -8  -1  10 36.1237 66.1490   3
  -8  -1  11 292.533 113.570   3
  -8   1  11 426.801 132.960   3
  -8  -2  -8 113.819 89.8700   4
  -8  -2  -7 7.13836 68.5044   4
  -8  -2  -6 143.382 83.9735   4
  -8   2  -6 153.160 95.8100   4
  -8  -2  -5 261.417 105.674   4
  -8   2  -5 202.512 99.8636   4
  -8   2  -4-13.2971 58.4928   4
  -8  -2  -4-228.856 99.3054   4
  -8   2  -3 1688.32 208.080   4
  -8  -2  -3 1696.90 213.037   4
  -8   2  -2 244.084 93.3808   4
  -8  -2  -2 261.279 99.6628   4
  -8  -2  -1 392.531 113.617   4
  -8   2  -1 263.215 94.7150   4
  -8  -2   0 893.204 145.412   4
  -8   2   1-20.4850 47.9755   3
  -8  -2   1 57.1849 42.9033   3
  -8   2   2 256.464 64.7813   3
  -8  -2   2 314.109 75.8195   3
  -8   2   3 905.256 110.845   3
  -8  -2   3 920.688 126.576   3
  -8   2   4 808.766 115.187   3
  -8  -2   4 978.872 141.046   3
  -8  -2   5 828.654 135.759   3
  -8   2   5 1085.23 145.327   3
  -8  -2   6 167.532 66.2061   3
  -8   2   6 146.438 68.2169   3
  -8  -2   7 434.259 114.005   3
  -8   2   7 657.916 126.901   3
  -8   2   8 197.214 91.2183   3
  -8  -2   8 252.247 100.469   3
  -8   2   9 777.711 156.259   3
  -8  -2   9 670.213 154.172   3
  -8   2  10 294.662 116.056   3
  -8  -2  10 264.781 126.886   3
  -8   2  11 49.7842 81.5263   3
  -8  -2  11-72.9430 79.9832   3
  -8  -3  -8 348.449 128.001   4
  -8  -3  -7-69.4706 77.1977   4
  -8  -3  -6 299.696 113.040   4
  -8   3  -6 200.260 81.0109   4
  -8   3  -5 141.933 88.2637   4
  -8  -3  -5 20.2561 59.9812   4
  -8   3  -4 1177.82 176.348   4
  -8  -3  -4 1316.53 201.487   4
  -8  -3  -3 257.488 107.656   4
  -8   3  -3 428.925 117.528   4
  -8   3  -2 1096.06 169.565   4
  -8  -3  -2 941.579 163.323   4
  -8  -3  -1 315.484 103.772   4
  -8  -3   0 278.563 69.0622   3
  -8  -3   0 547.359 122.912   4
  -8  -3   1 39.6846 46.5689   3
  -8  -3   2 404.207 90.1811   3
  -8   3   2 390.680 64.6660   3
  -8  -3   3 51.7317 49.7160   3
  -8   3   3 76.0308 42.9834   3
  -8  -3   4 2769.54 229.357   3
  -8   3   4 2316.52 177.535   3
  -8  -3   5 176.998 74.5671   3
  -8   3   5 219.906 71.6675   3
  -8   3   6 535.978 114.202   3
  -8  -3   6 518.338 122.709   3
  -8  -3   7 119.253 72.1089   3
  -8   3   7 20.9711 54.0023   3
  -8   3   8 509.261 128.910   3
  -8  -3   8 544.484 139.433   3
  -8  -3   9 220.732 99.7738   3
  -8   3   9 226.551 92.7319   3
  -8   3  10 477.694 130.785   3
  -8  -3  10 473.963 135.405   3
  -8   3  11 88.9082 81.2292   3
  -8  -3  11 115.908 77.6959   3
  -8  -4  -8 172.655 107.427   4
  -8  -4  -7-14.0226 80.3652   4
  -8   4  -6 47.0400 40.2467   4
  -8  -4  -6-5.69407 56.9521   4
  -8   4  -5 703.562 146.077   4
  -8  -4  -5 887.133 175.952   4
  -8  -4  -4 34.5395 76.7561   4
  -8   4  -4 21.0442 60.0966   4
  -8   4  -3 821.249 144.074   4
  -8  -4  -3 629.086 143.433   4
  -8  -4  -2 737.922 149.739   4
  -8   4  -2 676.929 133.222   4
  -8  -4  -1 217.403 92.8232   4
  -8  -4   0 95.0215 55.0224   3
  -8  -4   0 54.8734 86.4780   4
  -8  -4   1 197.235 87.8959   4
  -8  -4   1 184.881 63.2969   3
  -8   4   2 861.216 89.7273   3
  -8  -4   2 773.247 117.911   3
  -8  -4   3 1067.01 141.863   3
  -8   4   3 1026.67 104.814   3
  -8  -4   4 125.294 61.9098   3
  -8   4   4 80.4175 51.6968   3
  -8   4   5 1159.83 143.120   3
  -8  -4   5 1103.30 168.505   3
  -8  -4   6-37.2803 58.5352   3
  -8   4   6-32.0695 44.0561   3
  -8  -4   7 364.917 109.015   3
  -8   4   7 522.469 118.607   3
  -8  -4   8 91.3279 74.3547   3
  -8   4   8 1.08133 52.1680   3
  -8   4   9 444.495 130.315   3
  -8  -4   9 481.688 132.399   3
  -8   4  10 59.5033 68.7148   3
  -8  -4  10 296.263 121.987   3
  -8  -4  11 203.048 91.6890   3
  -8   4  11 273.364 112.937   3
  -8  -5  -8 83.2249 93.6655   4
  -8  -5  -7-49.7201 76.4663   4
  -8  -5  -6 271.241 123.923   4
  -8   5  -5 239.436 96.9477   4
  -8  -5  -5 250.073 117.232   4
  -8   5  -4 276.145 100.518   4
  -8  -5  -4 228.226 102.424   4
  -8   5  -3 258.429 90.9686   4
  -8  -5  -3 348.517 113.574   4
  -8  -5  -2 235.435 91.9936   4
  -8   5  -2 179.534 76.8359   4
  -8  -5  -1 931.578 161.493   4
  -8  -5   0 351.267 111.855   4
  -8  -5   0 349.493 80.0177   3
  -8  -5   1 1741.73 204.975   4
  -8  -5   1 1747.19 168.214   3
  -8  -5   2 528.281 125.894   4
  -8   5   2 406.723 60.5677   3
  -8  -5   2 287.424 83.7400   3
  -8   5   3 462.570 70.7461   3
  -8  -5   3 450.013 100.655   3
  -8  -5   4 111.844 63.7616   3
  -8   5   4 140.834 50.9138   3
  -8  -5   5 180.986 75.5637   3
  -8   5   5 154.028 61.4418   3
  -8  -5   6 282.352 99.2378   3
  -8   5   6 276.886 83.1820   3
  -8  -5   7-60.3312 68.7595   3
  -8   5   7 66.7136 57.8849   3
  -8  -5   8 289.396 101.344   3
  -8   5   8 232.370 85.3503   3
  -8  -5   9 160.620 100.977   3
  -8   5   9 167.971 83.3033   3
  -8   5  10 345.703 119.575   3
  -8  -5  10 357.292 132.900   3
  -8   5  11 490.733 140.091   3
  -8  -5  11 579.282 162.894   3
  -8  -6  -8 10.9151 70.3691   4
  -8  -6  -7 120.464 97.2014   4
  -8  -6  -6-197.458 103.136   4
  -8   6  -5 80.2129 69.1914   4
  -8  -6  -5 109.224 91.2484   4
  -8   6  -4-31.7206 56.0463   4
  -8  -6  -4 66.0663 76.0582   4
  -8   6  -3 172.656 77.3156   4
  -8  -6  -3 99.9834 88.1204   4
  -8  -6  -2 1020.16 174.888   4
  -8   6  -2 943.013 149.685   4
  -8  -6  -1 329.875 108.528   4
  -8  -6   0 1417.44 154.758   3
  -8  -6   0 1831.13 217.618   4
  -8  -6   1 485.575 123.379   4
  -8  -6   1 343.629 85.7995   3
  -8  -6   2 1808.71 204.071   4
  -8  -6   2 1751.71 180.832   3
  -8  -6   3-40.8219 56.6377   3
  -8   6   3 115.718 40.4950   3
  -8  -6   4 887.728 144.142   3
  -8   6   4 713.351 89.9649   3
  -8  -6   5 204.510 93.1031   3
  -8   6   5 178.640 60.9231   3
  -8   6   6 17.9107 40.1014   3
  -8  -6   6 79.9622 69.8751   3
  -8  -6   7 68.5934 65.9969   3
  -8   6   7 35.5478 56.9118   3
  -8   6   8 405.365 110.797   3
  -8  -6   8 439.761 125.185   3
  -8   6   9 47.7070 50.1908   3
  -8  -6   9 57.3699 65.9381   3
  -8  -6  10 387.480 134.187   3
  -8   6  10 814.299 168.147   3
  -8   6  11 53.0258 79.6591   3
  -8  -6  11 301.508 126.091   3
  -8  -7  -8 19.8110 86.6682   4
  -8  -7  -7 247.440 116.515   4
  -8  -7  -6 79.9090 85.4451   4
  -8  -7  -5-65.3385 67.0093   4
  -8   7  -5-20.2586 62.7252   4
  -8   7  -4 71.4603 63.5487   4
  -8  -7  -4 124.721 80.4390   4
  -8   7  -3 240.505 83.8566   4
  -8  -7  -3 266.102 114.288   4
  -8   7  -2 142.242 74.4451   4
  -8  -7  -2-64.4516 66.0419   4
  -8  -7  -1 271.393 102.585   4
  -8  -7   0 80.5130 52.0030   3
  -8  -7   0 61.2505 68.5460   4
  -8  -7   1 1682.68 203.442   4
  -8  -7   1 1999.29 188.919   3
  -8  -7   2 313.605 103.482   4
  -8  -7   2 206.146 75.0650   3
  -8  -7   3 978.613 145.900   3
  -8  -7   3 592.849 127.087   4
  -8  -7   4 998.540 153.499   3
  -8   7   4 846.899 90.4147   3
  -8  -7   5 1802.04 210.436   3
  -8   7   5 1865.80 161.898   3
  -8   7   6 57.3101 38.4648   3
  -8  -7   6 74.7815 55.7090   3
  -8   7   7 599.998 119.353   3
  -8  -7   7 554.251 133.998   3
  -8   7   8 39.1982 55.4038   3
  -8  -7   8 241.535 98.6505   3
  -8  -7   9 339.566 120.585   3
  -8   7   9 440.952 114.431   3
  -8   7  10 21.4377 43.8043   3
  -8  -7  10 37.3766 65.1053   3
  -8  -7  11 66.6400 64.9163   3
  -8  -8  -8 72.1863 69.2983   4
  -8  -8  -7 323.159 130.789   4
  -8  -8  -6 21.0097 77.3859   4
  -8  -8  -5 632.920 162.452   4
  -8  -8  -4 57.4206 79.2489   4
  -8   8  -4 95.7447 59.2152   4
  -8  -8  -3 217.673 96.8380   4
  -8   8  -3 307.215 96.7471   4
  -8  -8  -2-114.633 83.3472   4
  -8  -8  -1 22.7379 62.2094   4
  -8  -8   0 697.674 142.423   4
  -8  -8   0 623.467 112.121   3
  -8  -8   1 44.8099 56.6994   3
  -8  -8   1 130.923 90.8690   4
  -8  -8   2 607.128 130.354   4
  -8  -8   2 718.995 129.015   3
  -8  -8   3 278.999 101.099   4
  -8  -8   3 326.453 91.2053   3
  -8  -8   4 661.413 132.829   3
  -8  -8   4 572.992 122.328   4
  -8  -8   5 876.182 152.333   3
  -8  -8   6 183.425 79.8743   3
  -8  -8   7 321.723 113.286   3
  -8  -8   8 553.097 143.237   3
  -8  -8   9 94.6949 83.3085   3
  -8  -8  10-40.8762 65.8564   3
  -8  -9  -8 104.445 86.8126   4
  -8  -9  -7 139.720 102.619   4
  -8  -9  -6 302.966 116.117   4
  -8  -9  -5-78.7108 86.2602   4
  -8   9  -4 568.520 117.621   4
  -8  -9  -4 437.325 131.478   4
  -8   9  -3-16.7128 63.0064   4
  -8  -9  -3 5.45315 30.2845   4
  -8  -9  -2 837.059 169.902   4
  -8  -9  -1 209.053 95.7177   4
  -8  -9   0 67.1383 49.2544   3
  -8  -9   0-27.0259 65.7128   4
  -8  -9   1 224.188 77.2101   3
  -8  -9   1 166.429 84.9216   4
  -8  -9   2 138.144 76.9236   4
  -8  -9   2 147.719 72.5163   3
  -8  -9   3 53.7439 62.4456   4
  -8  -9   3 66.1316 66.9825   3
  -8  -9   4 465.849 120.814   3
  -8  -9   4 289.388 90.7067   4
  -8  -9   5 596.197 125.846   4
  -8  -9   5 621.818 135.423   3
  -8  -9   6 932.636 160.773   3
  -8  -9   6 768.344 129.823   4
  -8  -9   7 370.721 119.077   3
  -8  -9   8 742.628 156.973   3
  -8  -9   9 17.3252 49.1884   3
  -8  -9  10-21.9102 66.2490   3
  -8 -10  -7 221.289 112.540   4
  -8 -10  -6 79.1328 95.0594   4
  -8 -10  -5 253.669 118.597   4
  -8 -10  -4 204.230 94.1220   4
  -8  10  -3 927.625 142.122   4
  -8 -10  -3 928.534 184.017   4
  -8 -10  -2 136.966 92.0746   4
  -8 -10  -1 669.653 148.887   4
  -8 -10   0 240.327 78.0157   3
  -8 -10   0 138.865 82.5796   4
  -8 -10   1 416.793 101.853   3
  -8 -10   1 368.326 105.629   4
  -8 -10   2 40.5120 51.3628   3
  -8 -10   2 173.443 82.5274   4
  -8 -10   3 190.131 80.5499   4
  -8 -10   3 99.8161 67.0944   3
  -8 -10   4 51.8355 56.4546   3
  -8 -10   4 75.0364 65.8064   4
  -8 -10   5 493.210 123.873   3
  -8 -10   5 305.267 92.6276   4
  -8 -10   6 93.3760 65.5203   4
  -8 -10   6 36.3152 52.3166   3
  -8 -10   7 714.861 129.435   4
  -8 -10   7 1163.38 190.817   3
  -8 -10   8 53.4791 57.9036   3
  -8 -10   9 327.051 111.843   3
  -8 -10  10-41.1149 77.5343   3
  -8 -11  -7 138.047 109.440   4
  -8 -11  -6 308.503 126.259   4
  -8 -11  -5 64.1966 71.4085   4
  -8 -11  -4-25.6651 72.6049   4
  -8 -11  -3-105.920 96.8873   4
  -8  11  -3-33.3415 54.2633   4
  -8 -11  -2 937.806 180.830   4
  -8 -11  -1 240.357 105.924   4
  -8 -11   0-26.0247 77.6819   4
  -8 -11   0 37.3504 49.6638   3
  -8 -11   1 485.195 124.150   4
  -8 -11   1 507.781 110.651   3
  -8 -11   2 92.3911 73.3850   4
  -8 -11   2 67.3123 62.3087   3
  -8 -11   3 507.931 120.409   4
  -8 -11   3 553.329 120.526   3
  -8 -11   4 78.0923 60.9751   4
  -8 -11   4 171.399 80.3596   3
  -8 -11   5-5.63326 50.9737   4
  -8 -11   5-17.6003 47.6664   3
  -8 -11   6 467.640 127.683   3
  -8 -11   6 224.808 79.0012   4
  -8 -11   7 94.2687 82.4568   3
  -8 -11   8 295.897 112.822   3
  -8 -11   9 186.686 94.1175   3
  -8 -11  10-77.5597 75.9942   3
  -8 -12  -7 60.4971 61.3762   4
  -8 -12  -6 48.4140 79.5534   4
  -8 -12  -5 516.077 146.544   4
  -8 -12  -4-182.658 109.550   4
  -8 -12  -3-10.4337 64.3667   4
  -8  12  -3-28.7259 52.6088   4
  -8 -12  -2-125.826 95.0433   4
  -8 -12  -1 164.164 98.6348   4
  -8 -12   0 1466.85 208.904   4
  -8 -12   0 1432.47 177.368   3
  -8 -12   1 0.44065 63.8237   4
  -8 -12   1 21.6632 49.4840   3
  -8 -12   2 427.431 111.094   4
  -8 -12   2 671.386 128.979   3
  -8 -12   3 138.235 75.4915   3
  -8 -12   3 36.9359 56.9560   4
  -8 -12   4 81.5781 64.0795   4
  -8 -12   4-7.75942 55.9033   3
  -8 -12   5 63.9450 56.6039   4
  -8 -12   5 254.250 95.9682   3
  -8 -12   6-88.4238 70.6241   3
  -8 -12   6-96.9262 56.7539   4
  -8 -12   7 97.0494 76.9565   3
  -8 -12   8 71.9713 66.9990   3
  -8 -12   9-8.09169 46.0454   3
  -8 -12  10 318.271 130.755   3
  -8 -13  -6-23.7793 71.9864   4
  -8 -13  -5 69.7680 88.6309   4
  -8 -13  -4 34.9480 78.1708   4
  -8 -13  -3 81.9415 104.284   4
  -8 -13  -2-7.21035 56.5631   4
  -8 -13  -1 927.721 174.526   4
  -8 -13   0 18.5305 71.0320   4
  -8 -13   0 108.794 66.3768   3
  -8 -13   1 647.479 132.400   3
  -8 -13   1 556.333 132.036   4
  -8 -13   2 90.8750 62.9898   3
  -8 -13   2 72.0097 69.4098   4
  -8 -13   3 323.332 105.411   3
  -8 -13   3 302.126 95.2149   4
  -8 -13   4 101.617 63.8678   4
  -8 -13   4 69.5676 66.2461   3
  -8 -13   5 58.7203 47.1556   4
  -8 -13   5 194.763 92.6213   3
  -8 -13   6 456.426 127.323   3
  -8 -13   7 30.3492 66.7415   3
  -8 -13   8 173.815 95.7200   3
  -8 -13   9 70.6566 79.1685   3
  -8 -14  -6 95.4616 83.6974   4
  -8 -14  -5 88.1946 91.8880   4
  -8 -14  -4-29.6616 86.6336   4
  -8 -14  -3-18.7169 71.6663   4
  -8 -14  -2 199.056 101.103   4
  -8 -14  -1 47.7982 77.1622   4
  -8 -14   0 670.243 154.120   4
  -8 -14   0 704.143 130.577   3
  -8 -14   1 20.4523 64.9444   4
  -8 -14   1-3.95573 45.8555   3
  -8 -14   2 29.1967 64.6013   4
  -8 -14   2 69.6998 64.2123   3
  -8 -14   3 46.8223 60.4632   3
  -8 -14   3 101.244 67.7091   4
  -8 -14   4 55.3807 51.3615   4
  -8 -14   4 167.292 87.6133   3
  -8 -14   5 434.070 125.813   3
  -8 -14   5 160.199 74.2635   4
  -8 -14   6 86.9147 73.3082   3
  -8 -14   7 456.137 138.086   3
  -8 -14   8-19.2115 66.8512   3
  -8 -14   9-95.9561 88.8395   3
  -8 -15  -6 312.160 128.015   4
  -8 -15  -5 87.5096 102.146   4
  -8 -15  -4 20.7799 75.3647   4
  -8 -15  -3-18.2374 50.7289   4
  -8 -15  -2 117.482 78.2449   4
  -8 -15  -1 158.887 90.2606   4
  -8 -15   0 244.571 99.7459   4
  -8 -15   0 380.077 97.0037   3
  -8 -15   1 120.783 76.9763   3
  -8 -15   1 130.795 80.4001   4
  -8 -15   2 53.1916 64.7663   3
  -8 -15   2 176.005 84.3681   4
  -8 -15   3 57.6797 63.4007   3
  -8 -15   3 268.512 93.8793   4
  -8 -15   4 148.800 73.6136   4
  -8 -15   4 59.1847 66.2039   3
  -8 -15   5 181.959 89.0148   3
  -8 -15   5 119.482 55.0609   4
  -8 -15   6 1410.24 209.006   3
  -8 -15   7-26.5757 62.5954   3
  -8 -15   8 24.8683 65.1469   3
  -8 -15   9 61.9344 52.6655   3
  -8 -16  -5 246.920 132.061   4
  -8 -16  -4-64.8262 72.8491   4
  -8 -16  -3 290.857 135.113   4
  -8 -16  -2-63.4732 89.5682   4
  -8 -16  -1 215.807 104.872   4
  -8 -16   0 217.401 97.6127   4
  -8 -16   0 415.303 114.045   3
  -8 -16   1 123.601 78.8514   3
  -8 -16   1 40.7504 68.2128   4
  -8 -16   2-85.7941 68.7774   3
  -8 -16   2 172.990 86.1329   4
  -8 -16   3 271.511 109.757   3
  -8 -16   3 102.362 63.9149   4
  -8 -16   4 142.127 69.9929   4
  -8 -16   4 127.234 82.3760   3
  -8 -16   5 696.566 151.965   3
  -8 -16   6 72.4874 80.8313   3
  -8 -16   7 552.287 146.022   3
  -8 -16   8 56.9521 73.1511   3
  -8 -17  -5 154.695 112.275   4
  -8 -17  -4 239.008 114.780   4
  -8 -17  -3-121.654 94.4521   4
  -8 -17  -2 132.056 80.8538   4
  -8 -17  -1 245.359 109.994   4
  -8 -17   0 25.2845 66.5310   4
  -8 -17   1 89.7107 79.3063   4
  -8 -17   1 397.610 106.071   3
  -8 -17   2-67.9329 61.5182   4
  -8 -17   2-127.886 77.4193   3
  -8 -17   3 35.8311 39.9164   4
  -8 -17   3 78.3274 67.4890   3
  -8 -17   4 252.348 105.354   3
  -8 -17   4 80.4397 65.6805   4
  -8 -17   5 188.394 90.5165   3
  -8 -17   6 213.992 96.8573   3
  -8 -17   7 60.2663 69.7527   3
  -8 -17   8 277.909 108.474   3
  -8 -18  -4 11.7328 74.5887   4
  -8 -18  -3 73.7769 93.9333   4
  -8 -18  -2 282.710 117.174   4
  -8 -18  -1 53.7153 77.2644   4
  -8 -18   0 333.779 118.691   4
  -8 -18   1-80.8133 71.1316   3
  -8 -18   1 79.8592 68.8907   4
  -8 -18   2 178.395 87.4386   4
  -8 -18   2 229.858 89.5163   3
  -8 -18   3-190.755 54.5084   3
  -8 -18   3-20.4839 67.9874   4
  -8 -18   4-75.1634 67.6210   3
  -8 -18   5-92.6852 82.0576   3
  -8 -18   6-28.9363 60.0908   3
  -8 -18   7 0.29514 60.1753   3
  -8 -19  -4-66.3886 76.3965   4
  -8 -19  -3 201.212 110.182   4
  -8 -19  -2-41.3124 61.8828   4
  -8 -19  -1 279.903 114.688   4
  -8 -19   0-28.2676 71.6713   4
  -8 -19   1 666.182 143.264   3
  -8 -19   1 607.202 145.096   4
  -8 -19   2 98.2531 69.8009   3
  -8 -19   2 97.6946 65.6507   4
  -8 -19   3 204.872 80.0343   4
  -8 -19   3 205.518 86.5035   3
  -8 -19   4 18.8225 54.1032   3
  -8 -19   5-89.4620 72.6136   3
  -8 -19   6 48.0869 65.6009   3
  -8 -19   7 13.9980 47.3321   3
  -8 -20  -3 49.1092 72.2350   4
  -8 -20  -2-69.2560 83.2173   4
  -8 -20  -1-54.8472 79.8879   4
  -8 -20   0 13.9219 62.6841   4
  -8 -20   1 51.7814 67.5785   4
  -8 -20   1 60.7944 67.3592   3
  -8 -20   2 346.713 116.215   3
  -8 -20   2 291.637 107.448   4
  -8 -20   3-78.5170 77.2434   3
  -8 -20   4 54.0642 62.3574   3
  -8 -20   5 300.546 109.534   3
  -8 -20   6 170.506 81.3890   3
  -8 -21  -3 271.952 124.618   4
  -8 -21  -2 200.680 105.270   4
  -8 -21  -1-25.6261 70.3740   4
  -8 -21   0-239.131 103.793   4
  -8 -21   1 135.770 80.0847   3
  -8 -21   1 67.9255 68.0489   4
  -8 -21   2 102.670 72.2908   4
  -8 -21   2 205.066 94.1620   3
  -8 -21   3 47.3503 58.7009   3
  -8 -21   4 175.850 95.2828   3
  -8 -21   5 25.7027 56.3111   3
  -8 -22  -2 75.1520 85.8126   4
  -8 -22  -1 158.848 99.6044   4
  -8 -22   0-117.099 79.2451   4
  -8 -22   1 105.566 65.9701   4
  -8 -22   2-135.840 85.9670   3
  -8 -22   3 120.157 89.8847   3
  -8 -22   4 45.9784 63.6057   3
  -8 -23  -1-41.7206 69.8905   4
  -8 -23   0-5.28242 62.0769   4
  -8 -23   2-196.300 97.9619   3
  -8 -23   3-129.240 88.9900   3
  -7   0  -7 16.7452 74.7189   4
  -7   0  -6 173.161 102.338   4
  -7   0  -5-24.0113 62.7509   4
  -7   0  -4 667.573 135.567   4
  -7   0  -3 95.1997 77.3630   4
  -7   0  -2 6398.91 361.544   4
  -7   0  -1 148.993 88.5506   4
  -7   0   1-62.5059 38.9904   3
  -7   0   2 2668.32 173.267   3
  -7   0   3 32.5111 38.9352   3
  -7   0   4 285.845 77.2868   3
  -7   0   5 17.0967 55.6153   3
  -7   0   6 1310.29 168.306   3
  -7   0   7 100.267 59.3691   3
  -7   0   8 527.848 127.421   3
  -7   0   9 153.107 89.7065   3
  -7   0  10 827.598 180.707   3
  -7   0  11-38.8803 65.9053   3
  -7   0  12 262.818 114.003   3
  -7  -1  -8 157.137 98.3072   4
  -7   1  -7 2.82566 41.3076   4
  -7  -1  -7 72.3978 78.1158   4
  -7  -1  -6 157.102 86.1601   4
  -7   1  -6-26.2156 65.8870   4
  -7  -1  -5 266.604 99.5098   4
  -7   1  -5 280.529 103.420   4
  -7  -1  -4 97.3903 74.3985   4
  -7   1  -4 221.287 88.9676   4
  -7   1  -3 1666.18 195.073   4
  -7  -1  -3 1360.26 179.018   4
  -7  -1  -2 236.127 93.9320   4
  -7   1  -2 283.486 102.617   4
  -7   1  -1 3129.44 248.667   4
  -7  -1  -1 3378.96 262.416   4
  -7  -1   0 352.092 67.1756   3
  -7   1   1 155.207 47.8021   3
  -7  -1   1 175.668 54.3792   3
  -7   1   2 419.181 71.9361   3
  -7  -1   2 405.444 77.1980   3
  -7  -1   3 857.103 112.396   3
  -7   1   3 890.030 108.077   3
  -7   1   4 881.551 120.644   3
  -7  -1   4 978.583 132.170   3
  -7  -1   5 1067.99 147.789   3
  -7   1   5 1119.98 148.032   3
  -7   1   6 145.752 66.8312   3
  -7  -1   6 166.028 76.5172   3
  -7   1   7 341.348 101.589   3
  -7  -1   7 305.481 95.8478   3
  -7  -1   8 246.963 96.4929   3
  -7   1   8 129.059 71.0480   3
  -7  -1   9 617.407 142.636   3
  -7   1   9 573.668 139.243   3
  -7   1  10 45.9715 63.7613   3
  -7  -1  10 129.970 64.6381   3
  -7   1  11 544.165 156.267   3
  -7  -1  11 623.862 157.684   3
  -7   1  12 247.638 116.318   3
  -7  -1  12 38.8171 77.4271   3
  -7  -2  -8-2.40835 43.0515   4
  -7   2  -7 456.754 118.744   4
  -7  -2  -7 516.421 142.437   4
  -7  -2  -6 251.403 108.477   4
  -7   2  -6 91.6558 70.1456   4
  -7   2  -5 222.139 94.0527   4
  -7  -2  -5 283.019 105.304   4
  -7   2  -4 46.1128 44.3753   4
  -7  -2  -4 22.8611 56.8657   4
  -7  -2  -3 834.565 146.433   4
  -7   2  -3 847.496 137.675   4
  -7   2  -2 1622.48 181.420   4
  -7  -2  -2 1615.69 190.341   4
  -7  -2  -1 556.840 115.665   4
  -7  -2   0 657.217 93.0574   3
  -7  -2   0 608.178 117.677   4
  -7   2   1 1271.78 107.075   3
  -7  -2   1 1129.19 117.105   3
  -7  -2   2 240.205 65.3811   3
  -7   2   2 200.155 53.3946   3
  -7   2   3 2103.16 152.939   3
  -7  -2   3 1942.69 167.475   3
  -7  -2   4 848.209 127.846   3
  -7   2   4 720.034 112.148   3
  -7  -2   5 2473.76 221.294   3
  -7   2   5 2572.46 212.180   3
  -7   2   6 130.969 72.0205   3
  -7  -2   6 106.234 65.2810   3
  -7  -2   7 202.752 77.7804   3
  -7   2   7 191.440 76.0723   3
  -7  -2   8 237.377 93.4303   3
  -7   2   8 285.234 101.105   3
  -7  -2   9 76.2328 68.5148   3
  -7   2   9 21.9780 38.4573   3
  -7   2  10 256.233 97.2622   3
  -7  -2  10 416.230 130.493   3
  -7  -2  11 453.042 147.965   3
  -7   2  11 288.428 108.421   3
  -7   2  12 382.762 126.152   3
  -7  -3  -8 322.341 113.097   4
  -7  -3  -7 11.8107 76.4736   4
  -7   3  -6 851.589 150.644   4
  -7  -3  -6 1126.24 191.000   4
  -7  -3  -5 105.452 76.2282   4
  -7   3  -5 121.212 71.1818   4
  -7   3  -4 1016.21 155.045   4
  -7  -3  -4 890.742 153.392   4
  -7  -3  -3 110.114 76.0757   4
  -7   3  -3 105.611 64.2673   4
  -7  -3  -2 172.237 84.9141   4
  -7   3  -2 82.9948 61.0446   4
  -7  -3  -1 663.880 128.398   4
  -7  -3   0 886.087 108.343   3
  -7  -3   0 840.058 140.897   4
  -7   3   1-84.9293 36.7293   3
  -7  -3   1 19.8929 42.7188   3
  -7   3   2 1041.68 97.1841   3
  -7  -3   2 974.968 118.977   3
  -7  -3   3 799.555 114.195   3
  -7   3   3 601.109 83.0176   3
  -7  -3   4 5953.98 320.378   3
  -7   3   4 6203.44 289.315   3
  -7  -3   5 431.030 105.252   3
  -7   3   5 398.352 95.7679   3
  -7   3   6 1657.84 181.921   3
  -7  -3   6 1411.26 183.437   3
  -7  -3   7 195.123 87.3425   3
  -7   3   7 132.916 62.2769   3
  -7  -3   8 35.6484 55.7055   3
  -7   3   8 65.4131 62.0949   3
  -7  -3   9 172.291 83.6439   3
  -7   3   9 13.4895 62.8464   3
  -7  -3  10 11.9089 56.7325   3
  -7   3  10 30.2411 61.2338   3
  -7   3  11 173.871 93.0941   3
  -7  -3  11-14.6235 73.4637   3
  -7   3  12 283.326 121.761   3
  -7  -4  -9 266.615 119.695   4
  -7  -4  -8 145.506 99.4550   4
  -7  -4  -7 610.439 162.446   4
  -7   4  -6-13.6183 52.9461   4
  -7  -4  -6-111.525 80.5457   4
  -7  -4  -5 1052.84 172.241   4
  -7   4  -5 939.585 160.328   4
  -7   4  -4 91.3490 70.2770   4
  -7  -4  -4 137.567 86.2726   4
  -7   4  -3 156.751 72.5149   4
  -7  -4  -3 77.9963 72.7427   4
  -7   4  -2 293.103 87.9227   4
  -7  -4  -2 262.732 97.1049   4
  -7  -4  -1 52.6484 68.5609   4
  -7  -4   0 178.326 86.8218   4
  -7  -4   0 186.765 60.2766   3
  -7  -4   1 215.288 65.5613   3
  -7  -4   1 155.346 71.8020   4
  -7  -4   2 397.564 82.2374   3
  -7   4   2 495.112 66.3848   3
  -7  -4   3 3775.92 242.157   3
  -7   4   3 3753.36 184.350   3
  -7  -4   4 362.976 95.3687   3
  -7   4   4 337.947 78.0004   3
  -7  -4   5 5489.82 332.805   3
  -7   4   5 5992.01 306.854   3
  -7   4   6 2531.05 220.222   3
  -7  -4   6 2551.30 241.880   3
  -7  -4   7 139.564 81.7488   3
  -7   4   7 59.6077 53.9181   3
  -7  -4   8 21.9833 47.9841   3
  -7   4   8 11.3350 43.0628   3
  -7  -4   9 290.816 109.100   3
  -7   4   9 182.903 82.2255   3
  -7  -4  10 208.888 93.3837   3
  -7   4  10 155.230 89.4192   3
  -7  -4  11 22.8037 51.3305   3
  -7   4  11 2.42585 72.5754   3
  -7   4  12-191.239 111.263   3
  -7  -5  -9 302.055 134.028   4
  -7  -5  -8 51.9862 79.5629   4
  -7  -5  -7 22.2453 64.4578   4
  -7   5  -6 446.051 108.711   4
  -7  -5  -6 284.228 108.467   4
  -7  -5  -5-3.01365 55.4515   4
  -7   5  -5 179.778 76.3980   4
  -7   5  -4 224.458 85.9026   4
  -7  -5  -4 224.455 104.260   4
  -7   5  -3 1531.28 178.379   4
  -7  -5  -3 1498.12 199.265   4
  -7   5  -2 105.549 61.7728   4
  -7  -5  -2 123.741 80.1219   4
  -7  -5  -1 1610.35 192.368   4
  -7  -5   0 203.007 66.2572   3
  -7  -5   0 366.214 103.981   4
  -7  -5   1 424.577 83.5349   3
  -7  -5   1 425.958 98.0923   4
  -7  -5   2 1195.11 137.792   3
  -7   5   2 1083.18 87.2807   3
  -7  -5   3 120.042 60.6929   3
  -7   5   3 118.763 39.4286   3
  -7  -5   4 2670.41 224.294   3
  -7   5   4 2689.80 179.229   3
  -7  -5   5 227.777 79.8536   3
  -7   5   5 220.192 76.4015   3
  -7   5   6 1217.45 155.932   3
  -7  -5   6 1435.09 185.296   3
  -7  -5   7 528.789 126.069   3
  -7   5   7 589.172 119.938   3
  -7   5   8 98.7932 67.1286   3
  -7  -5   8 147.423 79.5482   3
  -7  -5   9 715.564 159.843   3
  -7   5   9 641.344 141.820   3
  -7  -5  10 103.232 80.9335   3
  -7   5  10 74.6550 79.6264   3
  -7  -5  11 534.135 150.532   3
  -7   5  11 381.788 123.517   3
  -7   5  12-7.69479 64.1296   3
  -7  -6  -9 892.144 200.020   4
  -7  -6  -8 161.357 44.2672   4
  -7  -6  -7 89.5876 87.5110   4
  -7  -6  -6 147.183 99.2093   4
  -7  -6  -5 159.801 91.8060   4
  -7   6  -5 238.045 87.5426   4
  -7   6  -4 823.036 133.312   4
  -7  -6  -4 586.255 144.448   4
  -7   6  -3 226.545 81.4447   4
  -7  -6  -3 213.248 95.8104   4
  -7  -6  -2 2490.36 245.090   4
  -7  -6  -1 170.517 84.3098   4
  -7  -6   0 4008.21 240.456   3
  -7  -6   0 4083.81 292.332   4
  -7  -6   1 77.8982 68.5151   4
  -7  -6   1-11.4019 38.7151   3
  -7  -6   2 16.0459 48.4008   3
  -7   6   2 116.531 31.1648   3
  -7  -6   2 95.3113 67.2747   4
  -7   6   3 90.2996 33.8986   3
  -7  -6   3 109.013 62.9211   3
  -7  -6   4 48.4210 52.8114   3
  -7   6   4 94.9705 43.1989   3
  -7   6   5 291.399 80.2151   3
  -7  -6   5 366.518 98.0041   3
  -7  -6   6 226.345 86.3781   3
  -7   6   6 191.379 68.5037   3
  -7  -6   7 301.031 99.1021   3
  -7   6   7 345.527 92.8773   3
  -7  -6   8 411.349 118.315   3
  -7   6   8 364.402 104.499   3
  -7  -6   9 426.316 125.011   3
  -7   6   9 142.835 82.0461   3
  -7  -6  10 1251.54 221.191   3
  -7   6  10 1211.39 198.392   3
  -7  -6  11 175.884 99.8900   3
  -7   6  11-161.858 83.6084   3
  -7   6  12 152.655 81.8758   3
  -7  -7  -9-156.654 113.550   4
  -7  -7  -8-29.6589 73.8087   4
  -7  -7  -7 38.2255 66.0194   4
  -7  -7  -6 143.580 92.2734   4
  -7   7  -5 74.6564 69.3181   4
  -7  -7  -5 211.768 97.3101   4
  -7   7  -4 77.8309 63.0850   4
  -7  -7  -4 10.6493 67.7694   4
  -7   7  -3 1252.14 158.632   4
  -7  -7  -3 1346.79 192.765   4
  -7  -7  -2 51.7110 72.9841   4
  -7  -7  -1 2199.81 226.977   4
  -7  -7   0 327.265 85.0113   3
  -7  -7   0 244.963 87.4099   4
  -7  -7   1 2027.35 206.132   4
  -7  -7   1 1840.71 172.853   3
  -7  -7   2 95.3836 77.3166   4
  -7   7   2 100.214 22.8170   3
  -7  -7   2 114.755 62.2693   3
  -7   7   3 442.458 54.6325   3
  -7  -7   3 545.614 111.781   4
  -7  -7   3 481.302 102.909   3
  -7  -7   4 1117.79 151.425   3
  -7   7   4 1203.50 111.385   3
  -7   7   5 45.1009 45.2077   3
  -7  -7   5 61.0603 61.0911   3
  -7   7   6-11.8084 44.1716   3
  -7  -7   6-95.5687 68.5207   3
  -7  -7   7 395.832 112.361   3
  -7   7   7 502.694 110.062   3
  -7  -7   8 37.9535 61.0545   3
  -7   7   8 2.00632 47.3734   3
  -7  -7   9 540.433 146.610   3
  -7   7   9 476.841 120.713   3
  -7   7  10 84.5036 59.2108   3
  -7  -7  10 212.751 103.014   3
  -7   7  11 296.589 122.092   3
  -7  -7  11 596.841 164.624   3
  -7  -8  -9-181.322 121.512   4
  -7  -8  -8 323.231 124.238   4
  -7  -8  -7 551.867 159.767   4
  -7  -8  -6 31.0332 56.3880   4
  -7  -8  -5 158.343 91.8235   4
  -7  -8  -4 1077.92 186.228   4
  -7   8  -4 849.798 139.974   4
  -7   8  -3 2.13658 40.5485   4
  -7  -8  -3 116.493 81.1089   4
  -7  -8  -2 108.454 82.9009   4
  -7  -8  -1 451.177 116.115   4
  -7  -8   0 1898.39 207.124   4
  -7  -8   0 1915.89 177.593   3
  -7  -8   1 107.544 64.0260   3
  -7  -8   1 56.7464 61.9184   4
  -7  -8   2 63.8482 58.3738   3
  -7  -8   2 39.1819 57.1440   4
  -7  -8   3 1547.50 172.341   3
  -7  -8   3 1323.40 163.650   4
  -7   8   3 1176.87 76.2812   3
  -7   8   4 165.609 43.9170   3
  -7  -8   4 156.105 62.6334   4
  -7  -8   4 163.962 71.4951   3
  -7   8   5 1331.62 136.326   3
  -7  -8   5 1257.09 173.395   3
  -7   8   6 16.2863 39.7614   3
  -7  -8   6 111.374 69.8212   3
  -7  -8   7 106.983 71.6356   3
  -7   8   7 152.265 68.1066   3
  -7  -8   8 333.874 112.045   3
  -7   8   8 299.287 87.1506   3
  -7   8   9 78.9672 66.0941   3
  -7  -8   9 112.414 75.6505   3
  -7  -8  10 288.474 104.515   3
  -7   8  10 301.357 108.953   3
  -7  -8  11 30.0891 77.1140   3
  -7   8  11 115.177 82.3653   3
  -7  -9  -8 482.194 151.360   4
  -7  -9  -7 135.175 95.9179   4
  -7  -9  -6 257.134 108.884   4
  -7  -9  -5-4.67460 70.8316   4
  -7  -9  -4 324.170 115.779   4
  -7   9  -4 238.048 82.2669   4
  -7  -9  -3 300.936 101.984   4
  -7   9  -3 282.359 84.3703   4
  -7  -9  -2 154.567 89.4693   4
  -7  -9  -1-23.1781 67.4641   4
  -7  -9   0 432.918 108.820   4
  -7  -9   0 634.630 111.597   3
  -7  -9   1 310.064 82.1723   3
  -7  -9   1 406.869 105.145   4
  -7  -9   2 2189.11 209.054   4
  -7  -9   2 2588.92 220.238   3
  -7  -9   3 131.749 72.0578   3
  -7  -9   3 106.852 67.0496   4
  -7  -9   4 1042.40 143.451   4
  -7  -9   4 1312.63 168.862   3
  -7  -9   5 132.497 67.2431   3
  -7   9   5 185.713 59.3654   3
  -7  -9   5 183.279 67.2870   4
  -7  -9   6 525.546 110.682   3
  -7   9   6 548.596 102.413   3
  -7   9   7-68.2010 58.3960   3
  -7  -9   7 94.9406 64.5735   3
  -7  -9   8 236.345 101.818   3
  -7   9   8 176.122 75.5495   3
  -7  -9   9 133.724 83.5508   3
  -7   9   9 44.2567 73.1838   3
  -7  -9  10 139.545 92.7773   3
  -7   9  10-2.60263 42.2856   3
  -7  -9  11 150.832 88.5714   3
  -7 -10  -8-165.122 103.694   4
  -7 -10  -7 487.315 151.162   4
  -7 -10  -6 63.5219 74.9671   4
  -7 -10  -5 378.429 124.456   4
  -7  10  -4 133.520 64.2474   4
  -7 -10  -4 134.651 84.1429   4
  -7  10  -3 265.880 85.1009   4
  -7 -10  -3 174.213 86.5709   4
  -7 -10  -2 228.469 97.8800   4
  -7 -10  -1-54.0569 66.1743   4
  -7 -10   0-194.439 90.5837   4
  -7 -10   0-30.4605 56.7004   3
  -7 -10   1 1477.50 168.927   3
  -7 -10   1 1234.94 169.124   4
  -7 -10   2 490.764 109.154   3
  -7 -10   2 562.819 112.565   4
  -7 -10   3 1732.83 182.554   4
  -7 -10   3 1989.90 201.255   3
  -7 -10   4 116.030 67.3588   3
  -7 -10   4 14.1006 45.7110   4
  -7 -10   5 374.400 100.715   3
  -7 -10   5 254.026 82.2611   4
  -7 -10   6-3.31441 33.6008   4
  -7 -10   6-34.3338 53.0818   3
  -7 -10   7 441.927 94.9190   4
  -7 -10   7 932.310 167.410   3
  -7 -10   8 454.633 131.877   3
  -7 -10   9-12.0613 53.6922   3
  -7 -10  10-17.4544 55.6394   3
  -7 -11  -8 40.5329 55.2060   4
  -7 -11  -7 95.4425 88.7764   4
  -7 -11  -6 491.412 154.911   4
  -7 -11  -5 468.526 135.151   4
  -7 -11  -4-10.9002 63.6994   4
  -7  11  -3 309.402 88.1779   4
  -7 -11  -3 258.539 110.197   4
  -7 -11  -2 92.5051 75.9121   4
  -7 -11  -1 264.856 99.9696   4
  -7 -11   0 111.948 64.4679   3
  -7 -11   0-20.4166 59.5703   4
  -7 -11   1 424.677 108.279   4
  -7 -11   1 464.843 103.164   3
  -7 -11   2 1041.61 150.884   3
  -7 -11   2 731.219 125.667   4
  -7 -11   3 315.693 89.6472   4
  -7 -11   3 460.618 108.063   3
  -7 -11   4 321.594 99.4788   3
  -7 -11   4 370.064 92.3797   4
  -7 -11   5 220.140 84.5432   3
  -7 -11   5 167.398 66.5364   4
  -7 -11   6 291.302 77.4568   4
  -7 -11   6 325.989 105.853   3
  -7 -11   7 1309.95 198.477   3
  -7 -11   8 145.960 88.7075   3
  -7 -11   9 249.796 111.320   3
  -7 -11  10 18.7197 87.4507   3
  -7 -12  -8 27.7287 87.4589   4
  -7 -12  -7-17.5061 57.5450   4
  -7 -12  -6 153.538 96.8413   4
  -7 -12  -5 152.039 94.9996   4
  -7 -12  -4 691.775 159.159   4
  -7 -12  -3 71.0757 74.1427   4
  -7  12  -3 46.4892 47.8600   4
  -7 -12  -2 581.385 139.689   4
  -7 -12  -1 7.27137 59.6048   4
  -7 -12   0 758.839 142.174   4
  -7 -12   0 749.424 129.935   3
  -7 -12   1 100.811 63.6706   3
  -7 -12   1 62.5973 69.3531   4
  -7 -12   2 636.083 123.195   3
  -7 -12   2 594.972 117.998   4
  -7 -12   3 216.457 72.5202   4
  -7 -12   3 80.2876 59.8785   3
  -7 -12   4 29.2328 51.3122   3
  -7 -12   4 42.2302 53.3284   4
  -7 -12   5 301.178 93.7163   3
  -7 -12   5 210.629 62.9685   4
  -7 -12   6 106.945 62.2169   3
  -7 -12   6 151.131 61.6771   4
  -7 -12   7 168.785 87.2115   3
  -7 -12   8 1628.12 234.154   3
  -7 -12   9 152.498 95.2764   3
  -7 -12  10 120.459 84.7455   3
  -7 -13  -7-51.1028 66.3008   4
  -7 -13  -6 221.306 105.909   4
  -7 -13  -5 176.560 100.111   4
  -7 -13  -4 276.710 109.027   4
  -7 -13  -3 258.095 111.101   4
  -7 -13  -2 100.275 83.8392   4
  -7 -13  -1 1209.08 186.038   4
  -7 -13   0 102.689 80.9514   4
  -7 -13   0 255.227 74.7998   3
  -7 -13   1 877.524 150.524   4
  -7 -13   1 1099.47 159.858   3
  -7 -13   2 462.101 109.179   4
  -7 -13   2 608.225 128.015   3
  -7 -13   3-46.0927 52.1711   4
  -7 -13   3-23.1894 68.7490   3
  -7 -13   4 195.340 79.3888   3
  -7 -13   4 183.162 70.6904   4
  -7 -13   5 35.5759 39.4459   4
  -7 -13   5 27.8923 54.2387   3
  -7 -13   6 35.3805 48.0805   3
  -7 -13   7 391.212 119.989   3
  -7 -13   8-0.27490 75.5171   3
  -7 -13   9 434.782 146.834   3
  -7 -13  10 42.1439 47.0655   3
  -7 -14  -7-26.7621 56.9154   4
  -7 -14  -6 61.5487 79.2229   4
  -7 -14  -5 155.565 100.736   4
  -7 -14  -4 8.16771 74.3658   4
  -7 -14  -3-34.3676 58.6475   4
  -7 -14  -2 529.712 133.986   4
  -7 -14  -1-145.773 91.8772   4
  -7 -14   0 567.630 127.228   4
  -7 -14   0 537.962 116.214   3
  -7 -14   1 724.534 139.377   4
  -7 -14   1 1145.23 166.840   3
  -7 -14   2 211.372 81.2432   4
  -7 -14   2 321.470 102.053   3
  -7 -14   3 150.577 80.6885   3
  -7 -14   3 86.8829 62.7889   4
  -7 -14   4 88.6678 59.4102   3
  -7 -14   4 164.881 71.5028   4
  -7 -14   5 118.533 74.3036   3
  -7 -14   5 56.6255 46.1291   4
  -7 -14   6-62.5165 75.9714   3
  -7 -14   7 99.6902 75.8820   3
  -7 -14   8 412.264 118.687   3
  -7 -14   9 47.4515 70.2205   3
  -7 -15  -7-96.6183 77.6919   4
  -7 -15  -6 355.138 142.724   4
  -7 -15  -5-64.4009 91.6085   4
  -7 -15  -4 98.7703 88.3840   4
  -7 -15  -3-91.9094 75.9189   4
  -7 -15  -2 28.3803 74.6872   4
  -7 -15  -1 536.613 130.844   4
  -7 -15   0 252.335 88.7163   3
  -7 -15   0 1.09465 67.0302   4
  -7 -15   1 145.992 78.3994   4
  -7 -15   1 106.964 64.5216   3
  -7 -15   2 1246.30 179.353   3
  -7 -15   2 1052.08 158.144   4
  -7 -15   3 24.3881 58.2230   4
  -7 -15   3-54.5718 61.2669   3
  -7 -15   4 74.2027 55.3358   4
  -7 -15   4-19.7197 55.4621   3
  -7 -15   5-108.987 73.2209   3
  -7 -15   6 258.226 100.584   3
  -7 -15   7-25.0574 52.8407   3
  -7 -15   8 103.625 78.0012   3
  -7 -15   9 218.057 92.7486   3
  -7 -16  -6 177.933 114.087   4
  -7 -16  -5 452.209 147.740   4
  -7 -16  -4-132.073 85.6778   4
  -7 -16  -3 43.3135 73.1405   4
  -7 -16  -2 25.3031 54.9651   4
  -7 -16  -1 40.2526 72.7012   4
  -7 -16   0 110.544 76.9431   4
  -7 -16   0 186.365 79.9995   3
  -7 -16   1 589.132 129.404   4
  -7 -16   1 729.041 136.688   3
  -7 -16   2 41.8405 55.0620   3
  -7 -16   2 111.160 63.9226   4
  -7 -16   3 231.255 93.4993   3
  -7 -16   3 110.539 62.8147   4
  -7 -16   4 91.8047 66.4437   3
  -7 -16   4 3.20662 50.2573   4
  -7 -16   5 407.699 117.883   3
  -7 -16   6-22.1949 58.1228   3
  -7 -16   7 156.316 80.9119   3
  -7 -16   8 49.0518 60.8504   3
  -7 -16   9 11.6416 53.7080   3
  -7 -17  -6 18.3830 81.0927   4
  -7 -17  -5 184.721 110.080   4
  -7 -17  -4 199.572 97.5179   4
  -7 -17  -3 63.3595 70.5925   4
  -7 -17  -2-33.1554 57.1967   4
  -7 -17  -1 182.715 90.2001   4
  -7 -17   0 230.826 85.5080   3
  -7 -17   0 132.625 79.7485   4
  -7 -17   1 433.263 108.168   4
  -7 -17   1 557.581 125.157   3
  -7 -17   2 345.866 101.239   4
  -7 -17   2 332.970 101.379   3
  -7 -17   3 92.9155 63.2606   3
  -7 -17   3 83.3568 45.7532   4
  -7 -17   4 107.983 68.1488   3
  -7 -17   4 115.015 68.2912   4
  -7 -17   5 178.052 80.8176   3
  -7 -17   6 140.368 77.1608   3
  -7 -17   7 143.704 87.6990   3
  -7 -17   8 16.5885 64.6655   3
  -7 -18  -5 202.389 119.336   4
  -7 -18  -4 336.151 124.646   4
  -7 -18  -3-0.59915 53.9684   4
  -7 -18  -2 155.828 93.1556   4
  -7 -18  -1 113.164 79.6405   4
  -7 -18   0 485.781 111.892   3
  -7 -18   0 465.799 126.048   4
  -7 -18   1 103.123 75.6692   4
  -7 -18   1 228.041 84.9109   3
  -7 -18   2 211.847 86.1904   3
  -7 -18   2 133.853 68.9781   4
  -7 -18   3 29.4571 50.7026   4
  -7 -18   3 169.828 83.0752   3
  -7 -18   4 49.4095 60.4131   3
  -7 -18   5 158.602 81.2148   3
  -7 -18   6 306.441 105.556   3
  -7 -18   7 30.1100 62.9812   3
  -7 -18   8 319.804 104.324   3
  -7 -19  -5 154.302 93.4522   4
  -7 -19  -4 28.8334 83.5525   4
  -7 -19  -3 482.173 141.489   4
  -7 -19  -2 76.5425 83.9600   4
  -7 -19  -1 133.124 87.6716   4
  -7 -19   0 83.6632 67.8246   4
  -7 -19   1-27.9116 52.2134   4
  -7 -19   1 17.5547 57.9193   3
  -7 -19   2 113.625 67.3556   4
  -7 -19   2 59.1693 71.3446   3
  -7 -19   3 147.820 73.2044   4
  -7 -19   3 188.460 93.0720   3
  -7 -19   4 117.009 73.6790   3
  -7 -19   5-3.21259 50.8873   3
  -7 -19   6 4.63635 49.0428   3
  -7 -19   7 212.922 108.789   3
  -7 -19   8-76.2952 84.7060   3
  -7 -20  -4 267.695 116.508   4
  -7 -20  -3 68.5295 82.9973   4
  -7 -20  -2 127.616 84.2996   4
  -7 -20  -1-76.0183 74.5777   4
  -7 -20   0 48.6995 70.7961   4
  -7 -20   1 153.215 72.9481   4
  -7 -20   1-45.4760 64.6123   3
  -7 -20   2 105.937 77.1831   4
  -7 -20   2 163.385 86.6205   3
  -7 -20   3 347.797 113.307   3
  -7 -20   4 16.3883 61.1732   3
  -7 -20   5-41.7552 55.2871   3
  -7 -20   6 265.345 101.373   3
  -7 -20   7 84.1565 74.7204   3
  -7 -21  -4-66.7513 79.2010   4
  -7 -21  -3 167.342 108.644   4
  -7 -21  -2 24.9819 54.0881   4
  -7 -21  -1 41.8620 63.6792   4
  -7 -21   0 83.5509 74.4537   4
  -7 -21   1 48.5643 56.8363   4
  -7 -21   1-170.541 91.2037   3
  -7 -21   2 334.793 98.4733   4
  -7 -21   2 202.085 102.691   3
  -7 -21   3 102.108 71.6757   3
  -7 -21   4 121.948 87.0994   3
  -7 -21   5-8.29850 57.2434   3
  -7 -21   6 114.679 75.4251   3
  -7 -21   7-28.5290 54.4288   3
  -7 -22  -3 270.197 122.099   4
  -7 -22  -2 159.543 98.9675   4
  -7 -22  -1-111.011 86.3928   4
  -7 -22   0-1.84239 62.8092   4
  -7 -22   1-92.4402 75.4976   3
  -7 -22   1 78.7627 69.7386   4
  -7 -22   2-104.543 81.1759   3
  -7 -22   3 222.130 98.2887   3
  -7 -22   4-64.4795 53.7067   3
  -7 -22   5 82.1496 72.0884   3
  -7 -22   6 85.5808 64.3694   3
  -7 -23  -3 275.548 108.770   4
  -7 -23  -2-18.6658 68.1818   4
  -7 -23  -1 182.780 88.6029   4
  -7 -23   0 56.6178 66.8780   4
  -7 -23   1 211.226 83.3858   3
  -7 -23   2 58.6230 44.8466   3
  -7 -23   3 54.1633 48.1955   3
  -7 -23   4 153.851 83.3315   3
  -7 -23   5 178.686 96.0956   3
  -7 -24  -2 120.434 91.9044   4
  -7 -24  -1-71.6385 79.4419   4
  -7 -24   0 144.733 97.4973   4
  -7 -24   2 191.468 85.0290   3
  -7 -24   3-41.7369 55.5426   3
  -7 -24   4 117.334 84.5456   3
  -7 -25  -1 600.856 149.946   4
  -7 -25   2 212.442 91.3985   3
  -6   0  -8 73.2339 60.9180   4
  -6   0  -7-26.7378 63.8652   4
  -6   0  -6 1378.45 188.814   4
  -6   0  -5 103.787 57.8929   4
  -6   0  -4 2114.41 210.137   4
  -6   0  -3 120.814 77.3934   4
  -6   0  -2 6309.56 326.202   4
  -6   0  -1 12.6718 51.9101   4
  -6   0   0 632.377 78.1227   3
  -6   0   1 4.40661 31.4645   3
  -6   0   2 64.0943 39.1791   3
  -6   0   3-8.09083 32.9873   3
  -6   0   4 2400.84 188.356   3
  -6   0   5 165.697 66.2468   3
  -6   0   6 7110.04 364.823   3
  -6   0   7 176.407 86.0746   3
  -6   0   8 631.423 132.617   3
  -6   0   9-89.6811 66.4025   3
  -6   0  10-47.5397 75.8406   3
  -6   0  11 6.57366 80.0508   3
  -6   0  12-266.670 112.222   3
  -6  -1  -8 277.862 111.986   4
  -6   1  -7 723.008 147.525   4
  -6  -1  -7 739.010 152.131   4
  -6   1  -6 286.119 92.8997   4
  -6  -1  -6 60.6376 71.7227   4
  -6  -1  -5 567.861 122.992   4
  -6   1  -5 710.591 135.697   4
  -6  -1  -4 73.1396 61.1080   4
  -6   1  -4-11.0516 48.1371   4
  -6   1  -3 3408.07 247.389   4
  -6  -1  -3 3493.59 257.061   4
  -6  -1  -2 253.395 88.4974   4
  -6   1  -2 207.102 81.2666   4
  -6  -1  -1 863.388 130.467   4
  -6  -1   0 1571.31 124.340   3
  -6   1   1 89.8747 42.3576   3
  -6  -1   1 31.1319 36.9238   3
  -6  -1   2 893.512 99.1279   3
  -6   1   2 776.179 83.7370   3
  -6   1   3 752.888 97.7979   3
  -6  -1   3 763.269 103.094   3
  -6  -1   4 639.274 105.392   3
  -6   1   4 617.511 102.522   3
  -6  -1   5 3559.95 245.576   3
  -6   1   5 3875.97 251.042   3
  -6   1   6 279.876 91.3611   3
  -6  -1   6 122.782 67.8094   3
  -6  -1   7 3205.86 267.744   3
  -6   1   7 3764.18 282.225   3
  -6  -1   8-35.7029 56.3986   3
  -6   1   8 130.370 86.1211   3
  -6  -1   9 70.9564 67.9945   3
  -6   1   9 61.5231 59.7719   3
  -6   1  10 103.427 79.8426   3
  -6  -1  10 6.42965 55.6920   3
  -6  -1  11 73.3004 79.5087   3
  -6   1  11 82.6803 85.5533   3
  -6  -1  12 219.619 116.079   3
  -6   1  12 281.133 130.715   3
  -6  -2  -8 43.4069 69.6108   4
  -6  -2  -7 183.366 97.1261   4
  -6   2  -7 108.083 74.5736   4
  -6   2  -6 592.722 125.824   4
  -6  -2  -6 615.061 136.901   4
  -6   2  -5 67.3629 67.0622   4
  -6  -2  -5 71.2163 71.1675   4
  -6   2  -4 38.6611 55.5788   4
  -6  -2  -4 113.226 74.5700   4
  -6  -2  -3 120.802 70.3705   4
  -6   2  -3 91.4354 66.0597   4
  -6   2  -2 1295.18 152.882   4
  -6  -2  -2 1407.59 164.134   4
  -6  -2  -1 2466.82 210.687   4
  -6  -2   0 460.493 76.3994   3
  -6  -2   1 4656.13 219.194   3
  -6   2   1 4638.48 184.078   3
  -6   2   2 107.782 34.8960   3
  -6  -2   2 98.7843 47.2536   3
  -6   2   3 1322.97 121.429   3
  -6  -2   3 1403.99 139.624   3
  -6  -2   4 3304.53 224.316   3
  -6   2   4 3267.91 209.669   3
  -6  -2   5 419.888 99.2344   3
  -6   2   5 525.051 102.503   3
  -6  -2   6 605.508 118.378   3
  -6   2   6 688.235 121.560   3
  -6  -2   7 245.087 87.3274   3
  -6   2   7 315.701 92.7705   3
  -6  -2   8 267.186 97.0273   3
  -6   2   8 239.384 99.3088   3
  -6   2   9 86.7758 78.1919   3
  -6  -2   9 52.1848 72.4915   3
  -6   2  10 18.5446 68.4574   3
  -6  -2  10 224.772 103.554   3
  -6  -2  11 463.584 143.710   3
  -6   2  11 843.444 181.422   3
  -6  -2  12-14.0882 68.4017   3
  -6   2  12 171.781 106.967   3
  -6  -3  -9 13.6415 72.8904   4
  -6  -3  -8 449.832 140.335   4
  -6   3  -7 35.7188 39.4794   4
  -6  -3  -7 80.5260 73.8849   4
  -6  -3  -6 217.887 91.4629   4
  -6   3  -6 245.705 86.9012   4
  -6  -3  -5 27.9961 64.9010   4
  -6   3  -5 32.1258 50.7170   4
  -6  -3  -4 54.9408 62.7850   4
  -6   3  -4 95.0050 68.6922   4
  -6   3  -3 59.5346 57.3381   4
  -6  -3  -3 115.161 73.3024   4
  -6   3  -2 1896.98 179.254   4
  -6  -3  -2 1929.43 193.681   4
  -6  -3  -1 85.1878 70.3286   4
  -6  -3   0 6290.92 262.025   3
  -6  -3   0 6636.13 333.269   4
  -6  -3   1 3023.05 184.205   3
  -6   3   1 2900.06 138.910   3
  -6   3   2 1245.95 96.0150   3
  -6  -3   2 1243.44 123.576   3
  -6   3   3 2405.93 155.381   3
  -6  -3   3 2100.53 171.259   3
  -6  -3   4 2585.46 203.412   3
  -6   3   4 2602.09 185.366   3
  -6  -3   5-35.7460 52.9146   3
  -6   3   5 69.5029 57.0550   3
  -6   3   6 89.2436 60.7611   3
  -6  -3   6-9.55500 51.2278   3
  -6   3   7 83.7638 60.0519   3
  -6  -3   7 30.3773 47.6609   3
  -6  -3   8 307.819 100.974   3
  -6   3   8 391.538 106.525   3
  -6  -3   9 85.4651 76.3826   3
  -6   3   9 51.1925 67.0594   3
  -6  -3  10 568.746 156.087   3
  -6   3  10 551.388 142.868   3
  -6   3  11 133.779 88.6591   3
  -6  -3  11 18.2606 59.2107   3
  -6  -3  12 648.718 170.994   3
  -6   3  12 762.037 182.926   3
  -6  -4  -9 146.843 82.5206   4
  -6  -4  -8 11.7742 61.6739   4
  -6  -4  -7 391.163 131.438   4
  -6   4  -6 16.0784 54.6276   4
  -6  -4  -6 53.5905 76.1670   4
  -6  -4  -5 377.310 105.316   4
  -6   4  -5 551.651 114.518   4
  -6  -4  -4 643.083 130.102   4
  -6   4  -4 603.288 110.799   4
  -6   4  -3 1011.35 133.284   4
  -6  -4  -3 1104.37 157.919   4
  -6   4  -2 1233.15 143.934   4
  -6  -4  -2 1223.96 157.424   4
  -6  -4  -1 6680.86 341.428   4
  -6  -4   0 192.197 61.4511   3
  -6  -4   0 224.266 83.6898   4
  -6   4   1 1765.75 102.188   3
  -6  -4   1 1761.72 147.623   3
  -6  -4   2 816.716 103.190   3
  -6   4   2 868.685 75.2390   3
  -6  -4   3 279.223 74.9793   3
  -6   4   3 250.890 54.7543   3
  -6   4   4 237.682 67.8359   3
  -6  -4   4 204.569 77.1342   3
  -6  -4   5 1763.97 186.098   3
  -6   4   5 1830.17 171.589   3
  -6   4   6 1517.64 167.806   3
  -6  -4   6 1236.22 160.513   3
  -6  -4   7 62.0205 61.7069   3
  -6   4   7 48.2762 54.3119   3
  -6   4   8-59.2209 59.6096   3
  -6  -4   8-47.0609 66.5564   3
  -6   4   9 709.875 149.557   3
  -6  -4   9 826.826 164.870   3
  -6   4  10 150.301 92.1958   3
  -6  -4  10 202.579 101.954   3
  -6   4  11 972.500 187.989   3
  -6  -4  11 818.119 190.082   3
  -6   4  12 84.0807 67.9372   3
  -6  -4  12 104.226 95.1890   3
  -6  -5  -9 35.1859 81.3132   4
  -6  -5  -8 205.254 106.071   4
  -6  -5  -7 617.433 151.777   4
  -6   5  -6 424.891 107.759   4
  -6  -5  -6 371.908 121.541   4
  -6  -5  -5 584.232 129.703   4
  -6   5  -5 527.771 112.697   4
  -6  -5  -4 106.284 75.4066   4
  -6   5  -4 51.9587 51.9098   4
  -6  -5  -3 300.592 96.8695   4
  -6   5  -3 299.901 83.7877   4
  -6  -5  -2 1538.05 179.288   4
  -6  -5  -1 3114.07 242.508   4
  -6  -5   0 3044.84 195.014   3
  -6  -5   0 3195.08 238.790   4
  -6  -5   1 296.846 71.1105   3
  -6  -5   1 192.483 76.0676   4
  -6  -5   2 359.252 77.5201   3
  -6   5   2 285.458 42.8603   3
  -6   5   3 551.416 70.5339   3
  -6  -5   3 511.773 94.2145   3
  -6  -5   4 140.161 69.4984   3
  -6   5   4 82.0651 49.5593   3
  -6   5   5 5663.94 287.528   3
  -6  -5   5 5123.39 308.215   3
  -6  -5   6 358.296 93.5198   3
  -6   5   6 330.750 89.3134   3
  -6  -5   7 236.221 81.3982   3
  -6   5   7 183.324 73.9176   3
  -6   5   8-77.0433 67.7204   3
  -6  -5   8 24.8012 56.5905   3
  -6   5   9 128.274 84.3915   3
  -6  -5   9 376.710 117.409   3
  -6  -5  10 687.233 157.217   3
  -6   5  10 566.426 139.814   3
  -6   5  11-111.744 72.4883   3
  -6  -5  11 44.1382 60.1113   3
  -6   5  12 161.409 105.895   3
  -6  -6  -9 15.3914 61.8136   4
  -6  -6  -8 216.218 108.530   4
  -6  -6  -7-48.7212 69.8306   4
  -6  -6  -6 1363.93 200.713   4
  -6   6  -6 1109.47 155.291   4
  -6   6  -5-14.4367 49.0284   4
  -6  -6  -5 23.0287 67.9128   4
  -6  -6  -4 1201.82 174.776   4
  -6   6  -4 1201.45 150.132   4
  -6   6  -3 59.3395 50.3965   4
  -6  -6  -3 104.933 70.4637   4
  -6  -6  -2 473.721 105.851   4
  -6  -6  -1 284.427 91.0874   4
  -6  -6   0 2567.97 184.298   3
  -6  -6   0 2604.16 216.275   4
  -6  -6   1 839.127 127.247   4
  -6  -6   1 803.488 108.921   3
  -6  -6   2 411.603 81.9795   3
  -6  -6   2 508.856 100.717   4
  -6   6   2 460.328 48.8067   3
  -6   6   3 136.200 40.5318   3
  -6  -6   3 119.869 58.0522   3
  -6   6   4 3591.10 199.901   3
  -6  -6   4 3197.40 235.987   3
  -6   6   5 511.764 95.8515   3
  -6  -6   5 526.026 110.203   3
  -6   6   6 3258.48 236.458   3
  -6  -6   6 2993.44 252.315   3
  -6   6   7 388.877 98.6256   3
  -6  -6   7 293.560 100.103   3
  -6   6   8 531.396 122.225   3
  -6  -6   8 567.430 133.978   3
  -6  -6   9 69.3887 70.7655   3
  -6   6   9-170.834 86.4652   3
  -6  -6  10 146.827 92.8546   3
  -6   6  10 215.142 95.1963   3
  -6   6  11-65.4792 63.8647   3
  -6  -6  11-22.3493 61.0022   3
  -6   6  12-44.4121 84.6362   3
  -6  -7  -9 25.6196 72.4352   4
  -6  -7  -8 99.3448 92.9758   4
  -6  -7  -7 151.737 92.0740   4
  -6  -7  -6-35.4736 64.1376   4
  -6   7  -5 2755.30 228.896   4
  -6  -7  -5 2504.11 263.589   4
  -6  -7  -4-9.24770 74.8262   4
  -6   7  -4 86.8657 53.6189   4
  -6   7  -3 766.921 116.931   4
  -6  -7  -3 663.955 133.209   4
  -6  -7  -2 650.021 128.774   4
  -6  -7  -1 406.492 104.714   4
  -6  -7   0 682.433 118.831   4
  -6  -7   0 682.633 103.945   3
  -6  -7   1 238.753 78.7174   4
  -6  -7   1 110.531 55.5948   3
  -6  -7   1 139.511 31.4882   1
  -6   7   2 49.7520 17.3216   3
  -6  -7   2 3.19598 56.1983   4
  -6  -7   2 5.69042 39.7931   3
  -6   7   3 332.359 50.5077   3
  -6  -7   3 198.362 69.9847   3
  -6  -7   4 1137.46 146.873   3
  -6   7   4 1216.07 117.254   3
  -6  -7   5 3854.82 273.663   3
  -6   7   5 4350.39 244.204   3
  -6  -7   6 150.758 81.4912   3
  -6   7   6 121.409 56.3724   3
  -6  -7   7 1728.44 210.125   3
  -6   7   7 1618.86 183.542   3
  -6   7   8 785.004 149.021   3
  -6  -7   8 883.047 159.589   3
  -6  -7   9 562.278 142.397   3
  -6   7   9 368.579 112.155   3
  -6  -7  10-13.8343 64.7660   3
  -6   7  10-163.837 96.4105   3
  -6   7  11 268.200 104.235   3
  -6  -7  11-24.3381 64.0161   3
  -6   7  12 527.472 152.723   3
  -6  -8  -9-22.2926 74.5222   4
  -6  -8  -8 430.826 140.901   4
  -6  -8  -7-88.6643 73.8197   4
  -6  -8  -6 44.3549 74.7431   4
  -6   8  -5-26.1574 44.5486   4
  -6  -8  -5-30.4914 66.8616   4
  -6   8  -4 1806.85 173.358   4
  -6  -8  -4 2060.29 228.350   4
  -6   8  -3 58.2819 56.1983   4
  -6  -8  -3 29.9700 61.1115   4
  -6  -8  -2 16.4816 56.5285   4
  -6  -8  -1 2545.18 224.310   4
  -6  -8   0 1084.39 131.900   3
  -6  -8   0 1160.35 149.111   4
  -6  -8   1 1613.34 167.864   4
  -6  -8   1 1670.78 161.265   3
  -6  -8   2 17.4098 51.9866   3
  -6  -8   2 62.4957 55.2391   4
  -6  -8   3 1447.87 152.719   4
  -6   8   3 1468.91 87.7891   3
  -6  -8   3 1507.03 161.282   3
  -6  -8   4 1325.74 161.362   3
  -6   8   4 1388.44 118.926   3
  -6  -8   5 208.113 74.4963   3
  -6   8   5 81.2006 56.4925   3
  -6   8   6 1604.60 164.138   3
  -6  -8   6 1337.42 175.908   3
  -6  -8   7 200.627 85.5351   3
  -6   8   7 301.600 80.7638   3
  -6   8   8 993.978 156.977   3
  -6  -8   8 619.642 141.155   3
  -6   8   9 17.8118 61.0998   3
  -6  -8   9 83.6590 79.9719   3
  -6  -8  10-16.6459 51.9872   3
  -6   8  10 128.569 64.5891   3
  -6   8  11-58.1789 61.4279   3
  -6  -8  11 99.1162 82.9616   3
  -6   8  12-325.134 114.100   3
  -6  -9  -9-125.730 106.819   4
  -6  -9  -8 365.111 141.298   4
  -6  -9  -7-24.4971 74.4996   4
  -6  -9  -6 157.415 82.4501   4
  -6  -9  -5 216.511 91.9715   4
  -6   9  -4-49.5067 57.0638   4
  -6  -9  -4 118.938 86.5640   4
  -6  -9  -3 435.773 113.326   4
  -6   9  -3 339.120 89.9058   4
  -6  -9  -2 1190.44 170.034   4
  -6  -9  -1 218.870 68.0081   3
  -6  -9  -1 211.410 84.7238   4
  -6  -9   0 2235.60 187.850   3
  -6  -9   0 2213.62 204.564   4
  -6  -9   1 44.8366 46.5317   3
  -6  -9   1 78.9045 60.4158   4
  -6  -9   2 3985.69 253.527   4
  -6  -9   2 4071.30 258.573   3
  -6  -9   3 94.4680 59.4403   4
  -6  -9   3 132.574 68.9166   3
  -6   9   3 74.2053 21.2318   3
  -6   9   4 124.950 41.7483   3
  -6  -9   4-27.9653 42.9446   4
  -6  -9   4 72.2205 57.7080   3
  -6  -9   5 631.936 121.857   3
  -6   9   5 711.468 99.2062   3
  -6   9   6 0.56284 35.5617   3
  -6  -9   6-16.8041 53.0428   3
  -6  -9   7-15.6931 64.4163   3
  -6   9   7 69.3504 54.4848   3
  -6   9   8 105.984 64.8867   3
  -6  -9   8 8.15841 50.3282   3
  -6  -9   9 140.293 84.3086   3
  -6   9   9 191.395 77.1243   3
  -6   9  10 394.429 107.096   3
  -6  -9  10 533.457 148.402   3
  -6  -9  11 68.0471 83.0547   3
  -6   9  11 296.343 108.529   3
  -6 -10  -9 88.4626 98.5106   1
  -6 -10  -9 473.827 156.814   4
  -6 -10  -8-39.7171 82.2233   4
  -6 -10  -7 360.553 143.790   4
  -6 -10  -6 242.877 102.961   4
  -6 -10  -5 18.1301 58.7028   4
  -6  10  -4 47.0688 45.9561   4
  -6 -10  -4 120.279 72.5159   4
  -6 -10  -3 506.913 121.962   4
  -6  10  -3 390.381 85.1865   4
  -6 -10  -2 195.799 82.6036   4
  -6 -10  -1 438.111 105.680   4
  -6 -10  -1 528.360 99.4339   3
  -6 -10   0 119.009 63.1380   4
  -6 -10   0 171.152 64.0895   3
  -6 -10   1 1930.24 182.096   3
  -6 -10   1 1809.39 180.689   4
  -6 -10   2 121.283 63.5371   3
  -6 -10   2 112.852 58.7082   4
  -6 -10   3 2930.47 228.252   3
  -6 -10   3 2536.43 199.593   4
  -6 -10   4 107.373 58.2973   4
  -6  10   4 49.2923 33.6430   3
  -6 -10   4 23.3256 54.4417   3
  -6 -10   5 53.5674 47.5300   4
  -6 -10   5-21.2790 50.1104   3
  -6  10   5 45.9553 45.0411   3
  -6 -10   6 94.0459 71.1619   3
  -6 -10   6 62.6794 42.4833   4
  -6  10   6 44.6470 43.8955   3
  -6 -10   7-2.85901 52.1103   3
  -6  10   7 102.678 56.2767   3
  -6 -10   8 156.407 85.6204   3
  -6  10   8 228.888 81.5077   3
  -6 -10   9 448.032 133.587   3
  -6  10   9 605.516 132.398   3
  -6 -10  10 212.526 104.745   3
  -6  10  10 262.634 90.7021   3
  -6 -10  11 247.730 126.394   3
  -6  10  11 289.236 117.138   3
  -6 -11  -9-274.161 134.584   4
  -6 -11  -8 186.624 111.524   4
  -6 -11  -7-19.5085 64.0142   4
  -6 -11  -7 15.8512 54.9661   1
  -6 -11  -6 61.0288 62.6078   4
  -6 -11  -5 441.551 125.582   4
  -6 -11  -4-62.7040 57.1971   4
  -6 -11  -3 1451.63 198.088   4
  -6  11  -3 1582.31 160.448   4
  -6 -11  -2 310.505 101.477   4
  -6 -11  -1-20.2625 55.3482   4
  -6 -11   0 174.199 67.6392   3
  -6 -11   0 182.073 78.0364   4
  -6 -11   1 76.5393 55.6897   4
  -6 -11   1 0.15020 55.9741   3
  -6 -11   2 3043.99 237.638   3
  -6 -11   2 2801.73 220.018   4
  -6 -11   3 1173.57 152.793   3
  -6 -11   3 854.099 120.100   4
  -6 -11   4 87.1942 50.4199   4
  -6 -11   4 24.3069 48.4738   3
  -6 -11   5 59.6425 48.6871   4
  -6 -11   5 58.2964 63.0498   3
  -6  11   5 50.8750 43.7038   3
  -6 -11   6 161.642 81.6604   3
  -6 -11   6 191.100 63.4845   4
  -6  11   6 198.768 61.7517   3
  -6  11   7 942.182 137.645   3
  -6 -11   7 966.510 160.531   3
  -6 -11   8 71.7218 78.1189   3
  -6  11   8 42.1891 45.3631   3
  -6  11   9 170.822 78.4248   3
  -6 -11   9 212.191 103.003   3
  -6 -11  10 368.223 130.745   3
  -6  11  10 170.522 90.8529   3
  -6 -11  11-53.2344 58.7330   3
  -6 -12  -8 267.319 119.291   4
  -6 -12  -7-33.8221 71.7693   4
  -6 -12  -6 379.139 140.567   4
  -6 -12  -5 0.53573 61.6524   4
  -6 -12  -4 1402.24 202.796   4
  -6 -12  -3 91.3763 66.7716   4
  -6 -12  -2 833.130 149.575   4
  -6 -12  -1 604.606 129.303   4
  -6 -12   0 17.0246 54.8968   4
  -6 -12   0-20.1999 54.3800   3
  -6 -12   1 66.0327 56.5787   4
  -6 -12   1 108.174 60.6077   3
  -6 -12   2 320.826 93.4084   3
  -6 -12   2 431.441 97.5056   4
  -6 -12   3 293.116 80.0931   4
  -6 -12   3 277.217 88.4601   3
  -6 -12   4 662.731 106.193   4
  -6 -12   4 965.081 145.795   3
  -6 -12   5 8.61444 31.2171   4
  -6 -12   5 33.1687 53.7761   3
  -6 -12   6 161.423 80.8299   3
  -6 -12   6 104.538 40.5500   4
  -6 -12   7 243.068 94.9262   3
  -6 -12   8 1205.55 192.673   3
  -6 -12   9 97.5094 76.6377   3
  -6 -12  10 92.0357 84.4838   3
  -6 -13  -8-6.29223 70.2532   4
  -6 -13  -7 141.864 94.0523   4
  -6 -13  -6-64.3956 65.6827   4
  -6 -13  -5 466.273 141.219   4
  -6 -13  -4 313.503 112.141   4
  -6 -13  -3 1124.29 180.703   4
  -6 -13  -2 165.803 81.3268   4
  -6 -13  -1 61.8757 65.7703   4
  -6 -13   0 53.8571 53.2580   3
  -6 -13   0 49.7482 58.6358   4
  -6 -13   1 93.1770 62.1789   4
  -6 -13   1 19.7479 49.2062   3
  -6 -13   2 407.598 101.897   4
  -6 -13   2 457.671 104.259   3
  -6 -13   3 1276.74 146.801   4
  -6 -13   3 1628.43 185.333   3
  -6 -13   4 168.050 62.8519   4
  -6 -13   4 119.152 65.8332   3
  -6 -13   5 160.297 82.6054   3
  -6 -13   5 98.5360 52.6287   4
  -6 -13   6 220.622 83.9116   3
  -6 -13   7 775.635 149.573   3
  -6 -13   8 96.1558 78.8411   3
  -6 -13   9 256.768 103.559   3
  -6 -13  10-87.3967 74.0274   3
  -6 -14  -8 205.680 116.213   4
  -6 -14  -7 59.8232 79.0166   4
  -6 -14  -6 517.490 148.260   4
  -6 -14  -5 121.007 93.7252   4
  -6 -14  -4 162.751 92.3815   4
  -6 -14  -3 549.669 134.123   4
  -6 -14  -2 301.725 102.923   4
  -6 -14  -1-19.7092 57.3354   4
  -6 -14   0 275.977 86.4117   3
  -6 -14   0 274.588 92.3647   4
  -6 -14   1 915.411 145.171   4
  -6 -14   1 855.860 137.188   3
  -6 -14   2 174.651 71.6645   4
  -6 -14   2 104.210 70.8222   3
  -6 -14   3 841.454 126.140   4
  -6 -14   3 968.293 149.410   3
  -6 -14   4 1137.83 161.713   3
  -6 -14   4 868.243 123.371   4
  -6 -14   5 95.2867 47.2612   4
  -6 -14   5 10.9477 50.4778   3
  -6 -14   6 221.193 85.3624   3
  -6 -14   7 278.385 101.919   3
  -6 -14   8 312.444 108.286   3
  -6 -14   9 208.611 97.6609   3
  -6 -14  10 268.178 113.882   3
  -6 -15  -7 77.8260 87.7843   4
  -6 -15  -6 266.067 120.068   4
  -6 -15  -5 94.3302 86.9356   4
  -6 -15  -4 42.6350 67.7432   4
  -6 -15  -3 99.2418 78.2880   4
  -6 -15  -2 220.908 93.0131   4
  -6 -15  -1 80.1857 71.8649   4
  -6 -15   0 651.313 119.072   3
  -6 -15   0 588.470 125.156   4
  -6 -15   1 17.6850 54.3289   4
  -6 -15   1-1.63237 47.0288   3
  -6 -15   2 844.694 133.238   4
  -6 -15   2 895.702 144.821   3
  -6 -15   3 53.1630 51.6281   4
  -6 -15   3 58.7341 55.3826   3
  -6 -15   4 634.413 125.327   3
  -6 -15   4 444.604 86.2521   4
  -6 -15   5 220.111 89.5964   3
  -6 -15   6 67.0572 56.2818   3
  -6 -15   7 211.425 92.4189   3
  -6 -15   8-351.749 135.115   3
  -6 -15   9 235.125 96.6462   3
  -6 -15  10 484.346 131.946   3
  -6 -16  -7 84.8850 79.1853   4
  -6 -16  -6 79.9558 86.6895   4
  -6 -16  -5 111.400 92.6516   4
  -6 -16  -4 24.5978 63.8675   4
  -6 -16  -3 220.396 98.9518   4
  -6 -16  -2 216.171 92.3009   4
  -6 -16  -1 189.668 92.8816   4
  -6 -16   0 0.56407 49.7267   3
  -6 -16   0-53.8091 66.5555   4
  -6 -16   1 1094.04 156.764   3
  -6 -16   1 1287.53 170.170   4
  -6 -16   2 54.2318 57.5839   3
  -6 -16   2 107.615 60.1247   4
  -6 -16   3 549.126 101.752   4
  -6 -16   3 673.207 128.117   3
  -6 -16   4 257.531 92.1196   3
  -6 -16   4 184.011 67.6885   4
  -6 -16   5 309.473 101.599   3
  -6 -16   6 162.865 81.2906   3
  -6 -16   7 115.356 72.5138   3
  -6 -16   8 89.2143 77.0892   3
  -6 -16   9 150.189 88.9865   3
  -6 -17  -7-173.287 103.302   4
  -6 -17  -6 110.645 88.8483   4
  -6 -17  -5 413.805 141.938   4
  -6 -17  -4 120.747 87.5792   4
  -6 -17  -3 83.7494 81.7257   4
  -6 -17  -2 102.161 76.0797   4
  -6 -17  -1 58.1508 67.3350   4
  -6 -17   0 548.286 119.372   4
  -6 -17   0 620.990 127.457   3
  -6 -17   1 46.0408 59.6770   4
  -6 -17   1 18.1394 52.0114   3
  -6 -17   2 565.599 114.322   4
  -6 -17   2 485.361 116.458   3
  -6 -17   3 312.955 106.085   3
  -6 -17   3 302.063 82.4669   4
  -6 -17   4 512.453 121.990   3
  -6 -17   5-34.7772 56.0333   3
  -6 -17   6 157.601 81.1651   3
  -6 -17   7 35.1039 57.1520   3
  -6 -17   8 18.7485 54.0571   3
  -6 -17   9 211.074 103.072   3
  -6 -18  -6 173.792 109.199   4
  -6 -18  -5 168.160 95.0881   4
  -6 -18  -4 359.543 124.241   4
  -6 -18  -3 61.3783 76.7891   4
  -6 -18  -2 275.680 103.792   4
  -6 -18  -1 69.9952 68.3072   4
  -6 -18   0-206.691 84.6398   3
  -6 -18   0-48.7595 56.6759   4
  -6 -18   1 308.199 97.8873   4
  -6 -18   1 255.846 88.5483   3
  -6 -18   2 236.337 80.4298   4
  -6 -18   2 245.448 93.4123   3
  -6 -18   3 55.8613 68.9118   3
  -6 -18   3 117.219 63.7416   4
  -6 -18   4 6.01214 49.8570   3
  -6 -18   5 155.358 69.5854   3
  -6 -18   6 254.414 88.3112   3
  -6 -18   7 31.5874 58.3834   3
  -6 -18   8 147.314 84.6200   3
  -6 -18   9 64.0648 82.8517   3
  -6 -19  -6-137.221 98.9971   4
  -6 -19  -5 106.132 77.2155   4
  -6 -19  -4 5.29443 53.0386   4
  -6 -19  -3 191.931 102.885   4
  -6 -19  -2 125.884 85.8389   4
  -6 -19  -1 67.8691 63.2987   4
  -6 -19   0 27.0730 49.8591   4
  -6 -19   0 147.761 76.6811   3
  -6 -19   1 205.295 81.1178   4
  -6 -19   1 32.8181 56.0667   3
  -6 -19   2 237.846 91.8215   3
  -6 -19   2 341.365 92.8839   4
  -6 -19   3 108.911 75.3162   3
  -6 -19   3 66.3315 54.4694   4
  -6 -19   4-92.7017 71.5109   3
  -6 -19   5 201.214 89.8753   3
  -6 -19   6 71.5007 54.3711   3
  -6 -19   7 218.444 98.4321   3
  -6 -19   8 11.5374 59.8962   3
  -6 -20  -5 86.0829 82.6477   4
  -6 -20  -4 87.2689 87.9595   4
  -6 -20  -3 238.017 108.223   4
  -6 -20  -2 248.502 106.072   4
  -6 -20  -1 128.791 76.3292   4
  -6 -20   0 26.2687 49.7537   3
  -6 -20   0-5.01120 53.1292   4
  -6 -20   1 244.503 91.4189   3
  -6 -20   1 144.931 80.7237   4
  -6 -20   2 17.0873 50.2906   4
  -6 -20   2 50.9053 67.3402   3
  -6 -20   3 443.690 120.833   3
  -6 -20   4-62.7803 68.0917   3
  -6 -20   5-15.7768 61.3574   3
  -6 -20   6 113.557 64.3923   3
  -6 -20   7 91.0091 53.7132   3
  -6 -20   8 189.814 98.7669   3
  -6 -21  -5-467.936 150.055   4
  -6 -21  -4-9.30412 72.6044   4
  -6 -21  -3-6.43760 53.5990   4
  -6 -21  -2 104.913 78.6002   4
  -6 -21  -1-4.87518 51.7919   4
  -6 -21   0-18.5630 53.4772   4
  -6 -21   1-1.72060 19.5723   4
  -6 -21   1 40.7586 57.7129   3
  -6 -21   2 389.674 101.902   4
  -6 -21   2 535.175 131.975   3
  -6 -21   3 27.7331 53.9587   3
  -6 -21   4 86.4681 64.5358   3
  -6 -21   5 87.0622 70.4297   3
  -6 -21   6-55.4496 61.7502   3
  -6 -21   7 142.744 77.1413   3
  -6 -22  -4 66.5981 86.6517   4
  -6 -22  -3 17.4429 73.2610   4
  -6 -22  -2 65.4320 84.2515   4
  -6 -22  -1 196.171 90.5221   4
  -6 -22   0 125.749 76.4782   4
  -6 -22   1 93.4055 66.3074   4
  -6 -22   1 358.346 104.925   3
  -6 -22   2-103.959 71.2962   3
  -6 -22   3 304.603 101.840   3
  -6 -22   4 11.2745 46.5993   3
  -6 -22   5 99.5821 79.4195   3
  -6 -22   6-29.6222 39.8065   3
  -6 -22   7 129.596 72.4941   3
  -6 -23  -4 214.126 105.221   4
  -6 -23  -3 21.4621 48.5130   4
  -6 -23  -2 24.0960 66.6016   4
  -6 -23  -1 125.033 92.8501   4
  -6 -23   0 128.012 71.8952   4
  -6 -23   1 53.2291 63.9689   3
  -6 -23   2 81.3019 62.9472   3
  -6 -23   3-71.6435 64.1311   3
  -6 -23   4 107.219 81.4254   3
  -6 -23   5 165.455 80.5495   3
  -6 -23   6-66.2276 65.8538   3
  -6 -24  -3-234.079 115.413   4
  -6 -24  -2 80.6046 75.9886   4
  -6 -24  -1 37.6646 66.5028   4
  -6 -24   0-53.5162 69.4770   4
  -6 -24   1 242.382 100.042   3
  -6 -24   2 227.772 94.4520   3
  -6 -24   3 81.2126 56.2811   3
  -6 -24   4 265.500 99.6846   3
  -6 -24   5-17.8958 49.7324   3
  -6 -25  -2-123.382 88.9667   4
  -6 -25  -1-34.9624 51.1697   4
  -6 -25   2 82.6055 71.1620   3
  -6 -25   3-51.2361 58.0832   3
  -6 -25   4-27.0433 49.2568   3
  -6 -26   2 116.233 76.4007   3
  -6 -26   3 301.829 101.936   3
  -5   0  -8 975.429 170.572   4
  -5   0  -7 198.164 86.0664   4
  -5   0  -6 938.844 150.228   4
  -5   0  -5 13.7292 52.5704   4
  -5   0  -4 1198.91 148.175   4
  -5   0  -3-65.0798 50.7413   4
  -5   0  -2 661.915 103.438   4
  -5   0  -1-12.8501 45.1832   4
  -5   0   0 5557.99 204.216   3
  -5   0   1 133.215 45.7851   3
  -5   0   2 7182.60 243.181   3
  -5   0   3 53.9354 45.6887   3
  -5   0   4 36.6982 45.6684   3
  -5   0   5 1.56639 40.6766   3
  -5   0   6 8558.09 387.988   3
  -5   0   7 163.592 82.3842   3
  -5   0   8 513.621 121.685   3
  -5   0   9-18.0593 52.3653   3
  -5   0  10 173.253 99.2100   3
  -5   0  11-191.204 100.892   3
  -5   0  12 763.936 179.959   3
  -5   1  -8 214.435 88.6497   4
  -5  -1  -8 151.151 82.9727   4
  -5  -1  -7 1643.83 204.525   4
  -5   1  -7 1381.89 181.479   4
  -5  -1  -6 195.269 89.4470   4
  -5   1  -6 143.473 66.4358   4
  -5   1  -5 372.300 89.8622   4
  -5  -1  -5 387.057 97.4254   4
  -5  -1  -4 1265.03 153.893   4
  -5   1  -4 1350.30 152.684   4
  -5   1  -3 1183.86 137.732   4
  -5  -1  -3 1246.73 145.024   4
  -5   1  -2 473.407 89.5339   4
  -5  -1  -2 402.269 86.2621   4
  -5  -1  -1 1095.52 131.135   4
  -5   1   0 2580.29 134.361   3
  -5  -1   0 2469.00 144.233   3
  -5  -1   1 4876.64 199.151   3
  -5   1   1 5123.20 185.648   3
  -5  -1   2 1170.40 107.811   3
  -5   1   2 1060.02 93.5245   3
  -5   1   3 2444.42 159.231   3
  -5  -1   3 2496.80 171.190   3
  -5  -1   4 47.4364 42.5804   3
  -5   1   4 113.934 51.7150   3
  -5  -1   5 1150.18 137.801   3
  -5   1   5 1256.63 140.086   3
  -5  -1   6 1865.65 187.754   3
  -5   1   6 2115.62 197.155   3
  -5   1   7 2600.70 232.844   3
  -5  -1   7 2818.76 246.590   3
  -5  -1   8 467.502 115.780   3
  -5   1   8 347.307 102.363   3
  -5  -1   9 114.825 73.2025   3
  -5   1   9-33.9351 60.2515   3
  -5   1  10-4.46558 43.0103   3
  -5  -1  10-59.4550 73.7733   3
  -5  -1  11 195.485 104.903   3
  -5   1  11 287.732 106.594   3
  -5   1  12 195.885 106.188   3
  -5  -1  12 285.749 110.567   3
  -5  -2  -9 192.041 87.1917   4
  -5  -2  -8 529.261 136.392   4
  -5  -2  -7 170.635 80.3766   4
  -5   2  -7 146.717 65.7644   4
  -5   2  -6 427.661 100.956   4
  -5  -2  -6 600.692 123.612   4
  -5  -2  -5 2253.37 217.662   4
  -5   2  -5 2314.48 205.236   4
  -5  -2  -4 755.442 121.754   4
  -5   2  -4 733.599 114.970   4
  -5   2  -3 1465.87 148.192   4
  -5  -2  -3 1506.86 159.293   4
  -5  -2  -2 475.202 96.7396   4
  -5   2  -2 505.690 91.8267   4
  -5  -2  -1 3816.85 232.327   4
  -5  -2   0 113.289 50.6708   3
  -5   2   1 3671.02 148.266   3
  -5  -2   1 3592.43 177.376   3
  -5   2   2 2824.99 141.267   3
  -5  -2   2 2904.41 167.441   3
  -5   2   3 120.833 47.1686   3
  -5  -2   3 151.847 55.3902   3
  -5  -2   4 612.403 100.500   3
  -5   2   4 812.847 105.122   3
  -5   2   5 744.950 113.343   3
  -5  -2   5 842.085 121.182   3
  -5  -2   6 1041.63 144.055   3
  -5   2   6 992.381 137.044   3
  -5  -2   7 3728.87 280.507   3
  -5   2   7 3560.59 271.347   3
  -5   2   8 92.0237 64.2435   3
  -5  -2   8 77.4590 70.2011   3
  -5  -2   9 507.767 126.459   3
  -5   2   9 417.103 119.444   3
  -5  -2  10 90.7706 80.3057   3
  -5   2  10 145.932 95.0482   3
  -5  -2  11 80.0533 88.0629   3
  -5   2  11 138.720 99.7197   3
  -5   2  12 90.7749 78.5883   3
  -5  -2  12 284.037 115.611   3
  -5  -3  -9-217.932 99.1325   4
  -5  -3  -8-80.1564 74.1944   4
  -5  -3  -7 264.525 96.9245   4
  -5   3  -7 111.692 65.1747   4
  -5   3  -6 192.854 79.9827   4
  -5  -3  -6 245.669 89.6657   4
  -5   3  -5 335.978 83.5175   4
  -5  -3  -5 203.829 84.2617   4
  -5  -3  -4 1692.50 183.393   4
  -5   3  -4 1899.30 172.675   4
  -5   3  -3 92.5519 50.4632   4
  -5  -3  -3 56.5640 55.9007   4
  -5   3  -2 3787.45 223.927   4
  -5  -3  -2 3847.13 242.377   4
  -5  -3  -1 2442.30 190.979   4
  -5  -3   0 9985.47 307.320   3
  -5  -3   0 10750.3 379.607   4
  -5  -3   1 1901.28 137.606   3
  -5   3   1 1907.32 101.258   3
  -5   3   2 346.768 52.2436   3
  -5  -3   2 237.191 58.2117   3
  -5   3   3 980.839 98.6732   3
  -5  -3   3 851.414 109.507   3
  -5  -3   4 77.3997 51.3787   3
  -5   3   4 139.149 53.0016   3
  -5  -3   5 92.8130 54.6982   3
  -5   3   5-9.50052 48.2731   3
  -5   3   6 2054.92 189.056   3
  -5  -3   6 2072.34 199.268   3
  -5  -3   7 264.816 87.2113   3
  -5   3   7 204.309 83.1124   3
  -5  -3   8 2371.03 242.830   3
  -5   3   8 2365.67 244.805   3
  -5  -3   9 108.673 80.2973   3
  -5   3   9-180.564 92.9005   3
  -5  -3  10 612.304 151.209   3
  -5   3  10 643.251 153.291   3
  -5  -3  11-110.241 87.7133   3
  -5   3  11-140.806 90.3023   3
  -5  -3  12 59.2811 81.5412   3
  -5   3  12 312.594 120.928   3
  -5  -4  -9-203.124 94.9666   4
  -5  -4  -8-11.4457 51.3401   4
  -5  -4  -7 350.543 110.383   4
  -5   4  -7 163.614 72.4945   4
  -5  -4  -6 773.544 147.098   4
  -5   4  -6 634.189 112.606   4
  -5  -4  -5 576.231 122.649   4
  -5   4  -5 562.382 106.156   4
  -5  -4  -4 259.931 88.6049   4
  -5   4  -4 254.137 72.4341   4
  -5  -4  -3 1088.55 142.612   4
  -5   4  -3 1142.68 128.699   4
  -5  -4  -2 788.616 119.603   4
  -5  -4  -1 6824.38 313.462   4
  -5  -4   0 1220.84 137.151   4
  -5  -4   0 1221.66 115.471   3
  -5  -4   1 3419.30 189.923   3
  -5   4   1 3455.54 124.059   3
  -5  -4   2 389.699 71.1622   3
  -5   4   2 434.524 52.2481   3
  -5  -4   3 66.8109 45.3803   3
  -5   4   3 44.9547 32.1518   3
  -5   4   4 822.266 101.908   3
  -5  -4   4 739.613 111.105   3
  -5  -4   5 1074.67 139.016   3
  -5   4   5 1107.34 128.620   3
  -5  -4   6 941.673 138.452   3
  -5   4   6 945.404 133.809   3
  -5  -4   7 2136.21 219.497   3
  -5   4   7 2420.50 225.064   3
  -5   4   8-41.1650 62.4847   3
  -5  -4   8 5.57093 53.4734   3
  -5  -4   9 1336.55 199.589   3
  -5   4   9 1035.76 178.395   3
  -5  -4  10 234.880 106.535   3
  -5   4  10 60.3138 81.3481   3
  -5   4  11 595.008 151.359   3
  -5  -4  11 151.939 96.0021   3
  -5   4  12-139.956 81.4741   3
  -5  -4  12 19.7181 78.7657   3
  -5  -5  -9 453.490 130.256   4
  -5  -5  -8 127.746 79.7012   4
  -5  -5  -7 899.722 173.737   4
  -5  -5  -6 278.230 101.294   4
  -5   5  -6 157.431 68.7172   4
  -5  -5  -5 1568.80 188.929   4
  -5   5  -5 1503.78 160.487   4
  -5  -5  -4 356.792 97.8388   4
  -5   5  -4 386.212 82.4221   4
  -5   5  -3 192.179 66.3095   4
  -5  -5  -3 87.7954 61.5194   4
  -5  -5  -2 1280.51 148.187   4
  -5  -5  -1 111.904 64.9566   4
  -5  -5  -1 194.543 60.5054   3
  -5  -5   0 2885.05 178.581   3
  -5  -5   0 3217.77 214.373   4
  -5  -5   1 4774.09 253.734   4
  -5  -5   1 4695.71 227.612   3
  -5   5   1 4761.70 128.903   3
  -5  -5   1 4491.98 170.290   1
  -5  -5   2 1357.04 97.4573   1
  -5   5   2 1562.24 87.1707   3
  -5  -5   2 1598.85 137.839   3
  -5  -5   3 1426.42 142.324   3
  -5   5   3 1453.55 111.353   3
  -5   5   4 302.363 69.6247   3
  -5  -5   4 174.072 63.5472   3
  -5   5   5 4712.40 258.259   3
  -5  -5   5 4308.46 269.966   3
  -5   5   6 1186.90 146.418   3
  -5  -5   6 1171.93 155.838   3
  -5  -5   7 150.718 75.2916   3
  -5   5   7 87.1533 64.6851   3
  -5   5   8 297.764 101.779   3
  -5  -5   8 338.497 102.175   3
  -5   5   9 22.9004 56.2164   3
  -5  -5   9-51.3318 61.8717   3
  -5   5  10 382.656 127.649   3
  -5  -5  10 497.034 143.655   3
  -5  -5  11-12.1583 64.8337   3
  -5   5  11-67.0266 81.9187   3
  -5   5  12 122.818 79.6080   3
  -5  -5  12 15.9553 70.9487   3
  -5  -6 -10 211.373 109.840   4
  -5  -6  -9 137.484 92.3768   4
  -5  -6  -8 366.701 125.293   4
  -5  -6  -7 33.6021 66.9205   4
  -5   6  -6 1779.07 171.684   4
  -5  -6  -6 2295.02 247.689   4
  -5   6  -5 72.2862 47.1116   4
  -5  -6  -5 69.2462 66.6465   4
  -5   6  -4 367.961 80.0094   4
  -5  -6  -4 458.722 109.387   4
  -5  -6  -3 443.218 101.431   4
  -5   6  -3 344.089 76.8585   4
  -5  -6  -2-2.46894 46.0101   4
  -5  -6  -1 95.3786 52.3160   3
  -5  -6  -1 108.458 65.5551   4
  -5  -6   0 1880.02 117.237   1
  -5  -6   0 2065.33 158.646   3
  -5  -6   0 2174.44 179.773   4
  -5  -6   1 190.991 34.8770   1
  -5  -6   1 281.289 68.1748   3
  -5  -6   1 277.770 74.2192   4
  -5   6   2 2396.71 96.3359   3
  -5  -6   2 2570.09 176.763   3
  -5  -6   3 1572.16 150.674   3
  -5   6   3 1791.29 117.915   3
  -5  -6   4 6299.41 310.636   3
  -5   6   4 6716.49 270.714   3
  -5   6   5 1495.31 148.964   3
  -5  -6   5 1520.09 165.979   3
  -5   6   6 726.457 120.478   3
  -5  -6   6 776.071 129.855   3
  -5  -6   7 68.5615 62.6403   3
  -5   6   7-1.25248 51.5644   3
  -5  -6   8 159.686 80.8510   3
  -5   6   8 109.755 70.5229   3
  -5  -6   9 35.2968 60.2452   3
  -5   6   9-126.072 82.5516   3
  -5  -6  10 307.923 102.239   3
  -5   6  10 1.41942 66.0946   3
  -5  -6  11-30.3310 97.1758   3
  -5   6  11-98.4238 70.7586   3
  -5  -6  12 316.818 131.296   3
  -5   6  12 59.8506 77.5278   3
  -5  -7 -10-102.541 78.4254   4
  -5  -7  -9 743.044 175.799   4
  -5  -7  -8 36.0319 68.9990   4
  -5  -7  -7-5.66692 36.8374   4
  -5  -7  -6 187.144 89.9108   4
  -5  -7  -5 1998.28 224.860   4
  -5   7  -5 2186.49 182.420   4
  -5  -7  -4 119.995 68.1910   4
  -5   7  -4-46.7641 45.5640   4
  -5  -7  -3 200.671 79.1470   4
  -5   7  -3 183.088 61.9902   4
  -5  -7  -2 1475.87 166.712   4
  -5  -7  -1 661.389 108.736   4
  -5  -7  -1 696.845 101.951   3
  -5  -7   0 1047.50 118.810   3
  -5  -7   0 837.998 115.876   4
  -5  -7   0 875.491 71.7518   1
  -5  -7   1 3177.29 209.933   4
  -5  -7   1 2801.92 188.048   3
  -5   7   2 1151.76 57.7869   3
  -5  -7   2 1333.69 136.491   4
  -5  -7   2 1367.57 134.873   3
  -5   7   3 3278.51 152.990   3
  -5  -7   3 3026.80 208.956   3
  -5   7   4 198.440 55.4910   3
  -5  -7   4 171.473 70.3850   3
  -5   7   5 2506.60 187.495   3
  -5  -7   5 2255.80 204.329   3
  -5   7   6 178.614 73.7123   3
  -5  -7   6 342.977 97.8639   3
  -5  -7   7 213.953 82.0954   3
  -5   7   7 184.368 72.4450   3
  -5   7   8 570.857 126.311   3
  -5  -7   8 683.712 138.108   3
  -5   7   9-18.0757 63.7682   3
  -5  -7   9 105.706 89.4885   3
  -5  -7  10 107.954 87.0073   3
  -5   7  10 154.879 87.8298   3
  -5  -7  11 561.999 152.930   3
  -5   7  11 307.674 115.109   3
  -5   7  12 255.384 114.333   3
  -5  -8 -10 311.621 133.132   4
  -5  -8 -10 109.767 73.0620   1
  -5  -8  -9-193.975 112.754   4
  -5  -8  -8 168.861 97.1425   4
  -5  -8  -7 17.8660 51.6242   4
  -5  -8  -6 112.840 80.6253   4
  -5   8  -5 355.352 79.3424   4
  -5  -8  -5 347.136 105.330   4
  -5   8  -4 1310.34 133.844   4
  -5  -8  -4 1271.03 174.892   4
  -5   8  -3 1716.98 149.390   4
  -5  -8  -3 1976.43 201.765   4
  -5  -8  -2 149.463 72.5278   4
  -5  -8  -1 1547.72 149.340   3
  -5  -8  -1 1348.26 155.483   4
  -5  -8   0 3568.33 216.623   3
  -5  -8   0 3485.13 229.681   4
  -5  -8   1 193.990 59.8436   3
  -5  -8   1 233.265 68.7887   4
  -5  -8   2 979.811 120.917   3
  -5   8   2 681.840 33.5140   3
  -5  -8   2 1013.68 122.249   4
  -5  -8   3 95.5662 45.3523   4
  -5  -8   3 114.252 64.0910   3
  -5   8   3 62.8474 26.5572   3
  -5   8   4 1012.07 106.707   3
  -5  -8   4 952.976 129.758   3
  -5   8   5-45.7304 47.5539   3
  -5  -8   5 72.1697 54.0904   3
  -5  -8   6 30.2362 47.4608   3
  -5   8   6-25.9704 47.4442   3
  -5   8   7 1093.22 153.493   3
  -5  -8   7 1243.55 175.082   3
  -5  -8   8 1954.10 228.405   3
  -5   8   8 1937.34 222.420   3
  -5   8   9 642.980 148.021   3
  -5  -8   9 834.663 162.098   3
  -5   8  10 115.302 80.9189   3
  -5  -8  10 100.524 83.4984   3
  -5  -8  11 235.517 108.580   3
  -5   8  11 104.247 73.9737   3
  -5   8  12 290.484 115.148   3
  -5  -9 -10 132.670 100.705   4
  -5  -9 -10-103.917 115.684   1
  -5  -9  -9 249.313 113.885   4
  -5  -9  -9 10.6820 44.8510   1
  -5  -9  -8 118.117 86.2309   4
  -5  -9  -7 163.460 93.4907   4
  -5  -9  -6 566.423 137.892   4
  -5  -9  -5 276.626 104.343   4
  -5  -9  -4 1408.14 185.265   4
  -5   9  -4 1262.62 132.240   4
  -5   9  -3 196.258 65.0542   4
  -5  -9  -3 199.137 81.8514   4
  -5  -9  -2 2116.86 203.627   4
  -5  -9  -1 690.916 107.036   3
  -5  -9  -1 651.207 113.615   4
  -5  -9   0 841.011 113.371   3
  -5  -9   0 695.876 110.689   4
  -5  -9   1 275.611 73.4518   4
  -5  -9   1 294.783 74.9562   3
  -5  -9   2 2704.48 189.488   4
  -5  -9   2 2946.53 206.741   3
  -5   9   3 426.306 53.4224   3
  -5  -9   3 408.533 92.0398   3
  -5  -9   3 354.311 75.7325   4
  -5  -9   4 103.886 50.4863   4
  -5  -9   4 234.103 80.8746   3
  -5   9   4 130.649 44.0691   3
  -5  -9   5 81.8403 63.7450   3
  -5   9   5 96.9849 51.4920   3
  -5   9   6 1444.19 160.928   3
  -5  -9   6 1343.31 173.834   3
  -5   9   7 247.661 90.9362   3
  -5  -9   7 424.964 110.612   3
  -5  -9   8 1389.24 194.507   3
  -5   9   8 1332.59 192.219   3
  -5   9   9 103.374 80.5635   3
  -5  -9   9 149.151 83.7918   3
  -5  -9  10 382.888 129.924   3
  -5   9  10 142.564 95.3307   3
  -5  -9  11 226.460 104.329   3
  -5   9  11 45.8097 63.3522   3
  -5   9  12-61.1770 67.4779   3
  -5 -10 -10-83.2536 86.2851   4
  -5 -10 -10-52.3990 79.1243   1
  -5 -10  -9 273.969 123.537   1
  -5 -10  -9-151.152 81.9962   4
  -5 -10  -8 68.9301 89.9549   4
  -5 -10  -8-112.005 84.2942   1
  -5 -10  -7 26.1653 61.3562   4
  -5 -10  -6 174.559 86.5189   4
  -5 -10  -5 137.825 75.1339   4
  -5 -10  -4 326.360 104.761   4
  -5  10  -4 289.442 68.8593   4
  -5 -10  -3 2854.86 249.721   4
  -5 -10  -2 12.8149 58.6304   4
  -5 -10  -1 671.274 118.457   4
  -5 -10  -1 975.076 125.750   3
  -5 -10  -1 540.936 57.1418   1
  -5 -10   0 88.8019 58.9845   3
  -5 -10   0 68.5985 56.4180   4
  -5 -10   1 3245.94 218.651   4
  -5 -10   1 3197.82 221.511   3
  -5 -10   2 2010.71 167.061   4
  -5 -10   2 2111.57 182.454   3
  -5 -10   3 645.045 106.764   3
  -5 -10   3 564.700 90.5553   4
  -5  10   3 601.566 56.4613   3
  -5  10   4 92.1940 40.0498   3
  -5 -10   4 59.6009 45.3921   4
  -5 -10   4 47.6948 52.5336   3
  -5 -10   5 2390.70 220.457   3
  -5  10   5 2492.86 183.356   3
  -5 -10   5 1791.79 145.675   4
  -5  10   6 158.549 65.6555   3
  -5 -10   6 235.439 80.5114   3
  -5 -10   6 97.7253 47.7002   4
  -5 -10   7 1043.31 164.132   3
  -5  10   7 1246.58 164.882   3
  -5  10   8-47.8042 60.7097   3
  -5 -10   8 137.114 75.8430   3
  -5  10   9 278.962 103.031   3
  -5 -10   9 310.606 113.730   3
  -5 -10  10 56.7077 63.6700   3
  -5  10  10-135.742 68.1120   3
  -5  10  11 349.025 120.100   3
  -5 -10  11 350.980 126.590   3
  -5 -11  -9 255.473 114.402   1
  -5 -11  -9 64.2359 64.3719   4
  -5 -11  -8 222.678 108.414   4
  -5 -11  -8-118.184 88.3593   1
  -5 -11  -7 158.416 97.4961   4
  -5 -11  -7 77.7093 75.6629   1
  -5 -11  -6-57.7621 63.8158   1
  -5 -11  -6 79.5380 78.8392   4
  -5 -11  -5 108.872 90.7862   4
  -5  11  -4 383.272 75.7800   4
  -5 -11  -4 532.333 124.299   4
  -5 -11  -3 465.961 86.2164   1
  -5 -11  -3 471.675 113.009   4
  -5 -11  -2 2472.22 154.586   1
  -5 -11  -2 2270.06 216.719   4
  -5 -11  -1 463.688 43.3062   1
  -5 -11  -1 828.244 130.128   4
  -5 -11  -1 749.030 115.751   3
  -5 -11   0 379.178 88.1418   4
  -5 -11   0 423.644 89.4177   3
  -5 -11   1 374.898 88.0454   3
  -5 -11   1 312.166 78.9550   4
  -5 -11   2 1680.91 155.501   4
  -5 -11   2 1944.34 179.515   3
  -5 -11   3 2466.82 204.738   3
  -5 -11   3 2072.91 165.647   4
  -5  11   3 1994.15 87.3484   3
  -5  11   4 959.553 96.9227   3
  -5 -11   4 798.134 102.682   4
  -5 -11   4 817.706 128.893   3
  -5 -11   5 372.150 100.758   3
  -5 -11   5 418.029 73.8940   4
  -5  11   5 464.844 83.9579   3
  -5  11   6 158.256 63.3605   3
  -5 -11   6 243.365 58.8798   4
  -5 -11   6 311.443 96.9654   3
  -5 -11   7 162.583 80.2401   3
  -5  11   7 293.802 86.7310   3
  -5  11   8 113.333 69.8964   3
  -5 -11   8 168.898 81.9473   3
  -5  11   9 62.0761 46.0774   3
  -5 -11   9 40.0033 69.9530   3
  -5 -11  10 486.722 141.219   3
  -5  11  10 356.254 128.294   3
  -5 -11  11 251.290 117.316   3
  -5  11  11 42.5569 66.4153   3
  -5 -12  -9-73.9376 63.7525   4
  -5 -12  -9-26.2268 66.5601   1
  -5 -12  -8 397.749 128.899   1
  -5 -12  -8 984.453 196.601   4
  -5 -12  -7 105.984 88.7629   4
  -5 -12  -7-26.8512 54.8263   1
  -5 -12  -6 65.3603 69.3112   1
  -5 -12  -6 95.7736 74.2517   4
  -5 -12  -5 130.539 71.2015   1
  -5 -12  -5 75.4736 66.2497   4
  -5 -12  -4 481.636 120.422   4
  -5 -12  -4 305.133 83.3119   1
  -5 -12  -3 507.939 87.4297   1
  -5 -12  -3 507.418 122.106   4
  -5 -12  -2 89.1228 70.1677   4
  -5 -12  -2 83.8409 39.7219   1
  -5 -12  -1 196.466 76.7860   4
  -5 -12  -1 323.071 82.5568   3
  -5 -12   0 126.024 57.0507   4
  -5 -12   0 103.529 56.2165   3
  -5 -12   1 334.052 83.5860   4
  -5 -12   1 444.660 96.6150   3
  -5 -12   2 2644.94 198.696   4
  -5 -12   2 2807.22 221.866   3
  -5 -12   3 96.3827 51.6292   4
  -5 -12   3 149.094 63.7817   3
  -5 -12   4 2361.87 215.174   3
  -5  12   4 2801.06 156.863   3
  -5 -12   4 2156.27 164.070   4
  -5  12   5 66.7209 45.8692   3
  -5 -12   5 107.142 70.2055   3
  -5 -12   5 133.973 49.4962   4
  -5 -12   6 363.464 102.060   3
  -5  12   6 428.895 95.7568   3
  -5  12   7 5.04528 34.1693   3
  -5 -12   7 46.8634 58.4956   3
  -5  12   8-120.814 59.3680   3
  -5 -12   8-35.2867 55.7058   3
  -5 -12   9 114.501 76.1751   3
  -5  12   9 42.8179 43.9228   3
  -5 -12  10 88.1449 76.1227   3
  -5  12  10 112.498 79.9778   3
  -5  12  11-58.5699 65.1980   3
  -5 -12  11 88.2973 81.2517   3
  -5 -13  -9 308.586 132.182   4
  -5 -13  -8-174.510 103.661   4
  -5 -13  -7 820.388 185.304   4
  -5 -13  -7 756.260 165.179   1
  -5 -13  -6 88.8383 73.2809   4
  -5 -13  -6 23.8375 48.1817   1
  -5 -13  -5 423.125 124.310   4
  -5 -13  -5 283.846 96.7599   1
  -5 -13  -4 204.566 88.6950   4
  -5 -13  -4 237.778 78.4857   1
  -5 -13  -3 92.0644 50.2878   1
  -5 -13  -3 280.594 99.9109   4
  -5 -13  -2 258.497 90.0502   4
  -5 -13  -1 485.588 100.846   3
  -5 -13  -1 435.057 105.281   4
  -5 -13   0-25.2175 49.3639   3
  -5 -13   0 72.8085 52.8639   4
  -5 -13   1 83.9415 56.3242   4
  -5 -13   1 9.37004 48.4990   3
  -5 -13   2 228.886 71.4272   4
  -5 -13   2 193.417 76.3566   3
  -5 -13   3 3696.45 224.673   4
  -5 -13   3 4117.99 275.794   3
  -5 -13   4 102.924 48.3901   4
  -5 -13   4 142.998 73.3629   3
  -5 -13   5 1765.95 141.507   4
  -5 -13   5 2056.99 211.688   3
  -5  13   5 2071.52 165.151   3
  -5  13   6 6.23396 28.4091   3
  -5 -13   6 24.4825 53.1178   3
  -5 -13   7 146.447 74.8521   3
  -5  13   7 155.634 70.6759   3
  -5 -13   8 2.71254 46.5491   3
  -5  13   8 70.2844 69.4530   3
  -5 -13   9 297.166 107.833   3
  -5  13   9 29.9097 58.8778   3
  -5  13  10-0.88378 33.2703   3
  -5 -13  10 149.758 93.3445   3
  -5 -14  -8 136.703 99.9726   4
  -5 -14  -7 44.6174 71.8910   4
  -5 -14  -6 496.654 144.522   4
  -5 -14  -5 5.19020 60.7504   4
  -5 -14  -4 202.406 91.6578   4
  -5 -14  -3 1016.55 169.312   4
  -5 -14  -2 165.429 88.3708   4
  -5 -14  -1 1158.05 150.378   3
  -5 -14  -1 892.038 144.999   4
  -5 -14   0 59.9366 54.5320   3
  -5 -14   0-22.0029 55.5168   4
  -5 -14   1 20.8386 50.4700   4
  -5 -14   1 0.31630 56.3097   3
  -5 -14   2 826.842 134.757   3
  -5 -14   2 792.612 117.233   4
  -5 -14   3 70.3360 56.4227   3
  -5 -14   3 32.4973 42.7362   4
  -5 -14   4 959.771 115.206   4
  -5 -14   4 1161.44 158.706   3
  -5 -14   5 353.539 102.532   3
  -5 -14   5 246.411 62.9033   4
  -5 -14   6 643.146 128.556   3
  -5 -14   7-37.0782 58.1166   3
  -5 -14   8 34.1671 64.3341   3
  -5 -14   9 591.073 146.347   3
  -5 -14  10 92.8709 89.3529   3
  -5 -15  -8 193.571 116.251   4
  -5 -15  -7 53.6414 78.9629   4
  -5 -15  -6-62.9965 82.0406   4
  -5 -15  -5 60.6400 82.0354   4
  -5 -15  -4 351.992 108.785   4
  -5 -15  -3 104.899 77.4181   4
  -5 -15  -2 1521.64 195.725   4
  -5 -15  -1 19.1092 55.2079   4
  -5 -15   0 795.073 129.914   3
  -5 -15   0 754.901 129.184   4
  -5 -15   1 60.7069 57.3909   4
  -5 -15   1 134.245 62.8424   3
  -5 -15   2-15.8685 42.9568   4
  -5 -15   2 60.5794 57.8834   3
  -5 -15   3 203.159 69.1131   4
  -5 -15   3 206.462 77.0244   3
  -5 -15   4 50.3882 37.9656   4
  -5 -15   4 144.814 72.2698   3
  -5 -15   5 51.5098 58.1953   3
  -5 -15   6 233.760 85.0823   3
  -5 -15   7 114.661 66.8095   3
  -5 -15   8 139.135 83.7020   3
  -5 -15   9 121.066 72.0958   3
  -5 -15  10 782.952 180.694   3
  -5 -16  -8-374.912 129.198   4
  -5 -16  -7 22.4787 47.9600   4
  -5 -16  -6 145.904 95.8869   4
  -5 -16  -5 297.671 121.503   4
  -5 -16  -4-123.113 76.0043   4
  -5 -16  -3 606.799 138.893   4
  -5 -16  -2 187.020 85.8972   4
  -5 -16  -1 1588.66 191.907   4
  -5 -16   0 54.8699 56.6754   4
  -5 -16   0 117.672 65.1897   3
  -5 -16   1 55.8598 59.9426   3
  -5 -16   1 22.4193 54.1982   4
  -5 -16   2-104.045 60.3635   4
  -5 -16   2 73.0946 60.2974   3
  -5 -16   3 49.8307 55.5868   3
  -5 -16   3 22.5518 39.7140   4
  -5 -16   4 608.045 92.8588   4
  -5 -16   4 821.078 143.460   3
  -5 -16   5 226.235 91.2332   3
  -5 -16   6-68.3911 65.5648   3
  -5 -16   7 63.0066 58.2367   3
  -5 -16   8 129.953 79.4051   3
  -5 -16   9 645.950 153.613   3
  -5 -16  10 146.314 116.558   3
  -5 -17  -7 142.973 99.7861   4
  -5 -17  -6 106.835 87.4148   4
  -5 -17  -5 85.1163 82.3002   4
  -5 -17  -4 568.937 142.770   4
  -5 -17  -3-32.1020 65.1161   4
  -5 -17  -2 350.136 104.807   4
  -5 -17  -1 212.497 90.4057   4
  -5 -17   0 483.096 107.039   3
  -5 -17   0 443.483 108.642   4
  -5 -17   1-5.06204 48.6290   4
  -5 -17   1-122.187 69.2888   3
  -5 -17   2 33.1661 48.4422   4
  -5 -17   2 6.12192 54.8687   3
  -5 -17   3 873.162 122.246   4
  -5 -17   3 921.584 150.502   3
  -5 -17   4 83.6990 63.7344   3
  -5 -17   5 450.919 112.942   3
  -5 -17   6 212.117 84.3728   3
  -5 -17   7 25.4203 53.0009   3
  -5 -17   8 151.158 84.5179   3
  -5 -17   9-4.14885 51.0823   3
  -5 -18  -7 89.4927 94.9031   4
  -5 -18  -6 252.510 119.284   4
  -5 -18  -5 267.368 109.209   4
  -5 -18  -4 17.8902 62.6092   4
  -5 -18  -3 126.821 90.0118   4
  -5 -18  -2 26.2167 59.5522   4
  -5 -18  -1 108.904 81.1385   4
  -5 -18   0 78.7851 55.6619   3
  -5 -18   0 144.319 79.2361   4
  -5 -18   1-43.1051 55.4813   3
  -5 -18   1 160.700 70.0776   4
  -5 -18   2 546.214 106.158   4
  -5 -18   2 612.289 128.480   3
  -5 -18   3 61.4039 64.8215   3
  -5 -18   3 240.551 70.2540   4
  -5 -18   4 1587.66 198.523   3
  -5 -18   5 48.9081 63.3414   3
  -5 -18   6 3.92625 48.2210   3
  -5 -18   7 62.6873 63.4148   3
  -5 -18   8-65.1008 67.0165   3
  -5 -18   9-46.2695 63.6631   3
  -5 -19  -7 113.884 97.0471   4
  -5 -19  -6-220.448 107.053   4
  -5 -19  -5 257.261 108.221   4
  -5 -19  -4 255.544 119.331   4
  -5 -19  -3 76.0197 79.0720   4
  -5 -19  -2 255.451 96.0398   4
  -5 -19  -1-95.4642 71.0497   4
  -5 -19   0 195.418 80.3812   4
  -5 -19   0 150.496 68.4922   3
  -5 -19   1 566.075 118.779   4
  -5 -19   1 742.820 138.532   3
  -5 -19   2 57.2595 52.9082   4
  -5 -19   2-64.0743 64.3003   3
  -5 -19   3 893.379 153.753   3
  -5 -19   4 0.44751 44.6218   3
  -5 -19   5 288.684 101.613   3
  -5 -19   6 52.9316 61.3949   3
  -5 -19   7 308.694 101.440   3
  -5 -19   8-3.34301 59.4770   3
  -5 -19   9-30.4433 58.8315   3
  -5 -20  -6 119.179 80.9839   4
  -5 -20  -5 297.427 114.127   4
  -5 -20  -4 207.239 92.8853   4
  -5 -20  -3 421.298 126.846   4
  -5 -20  -2 58.8420 75.6462   4
  -5 -20  -1-79.2642 72.4750   4
  -5 -20   0 109.707 67.4934   3
  -5 -20   0 26.6453 57.2125   4
  -5 -20   1-12.5364 47.4939   4
  -5 -20   1 15.1239 53.6804   3
  -5 -20   2 302.302 99.7887   3
  -5 -20   2 267.075 90.2970   4
  -5 -20   3-48.6384 65.6106   3
  -5 -20   4 348.494 107.802   3
  -5 -20   5 140.088 69.4419   3
  -5 -20   6 256.290 98.0674   3
  -5 -20   7 133.057 74.2911   3
  -5 -20   8 7.35576 61.2324   3
  -5 -21  -6 69.1942 74.4952   4
  -5 -21  -5-193.528 106.216   4
  -5 -21  -4 71.8171 85.6453   4
  -5 -21  -3 9.80462 63.5221   4
  -5 -21  -2 358.005 115.329   4
  -5 -21  -1 20.8714 65.0663   4
  -5 -21   0 84.9088 70.1240   4
  -5 -21   1 123.670 69.4171   3
  -5 -21   1 24.9708 55.6511   4
  -5 -21   2-1.79344 46.8237   3
  -5 -21   3 33.0426 54.2626   3
  -5 -21   4-30.2032 60.7341   3
  -5 -21   5 132.300 79.2822   3
  -5 -21   6-70.3930 64.6113   3
  -5 -21   7 5.93518 34.3155   3
  -5 -21   8 138.003 82.4590   3
  -5 -22  -5-68.4603 65.6234   4
  -5 -22  -4 151.568 84.7120   4
  -5 -22  -3 222.684 108.987   4
  -5 -22  -2 16.4804 71.3619   4
  -5 -22  -1 11.1187 58.7278   4
  -5 -22   0 14.2751 59.0642   4
  -5 -22   1-63.8594 67.6483   3
  -5 -22   1 73.7926 58.7162   4
  -5 -22   2 4.20800 56.6995   3
  -5 -22   3 145.547 81.0262   3
  -5 -22   4-48.3465 68.3650   3
  -5 -22   5-40.6052 63.2373   3
  -5 -22   6 93.9776 71.4137   3
  -5 -22   7 378.991 117.012   3
  -5 -23  -5 129.699 85.1017   4
  -5 -23  -4 0.66122 75.4161   4
  -5 -23  -3-140.081 98.5199   4
  -5 -23  -2 233.177 104.284   4
  -5 -23  -1 113.943 81.7553   4
  -5 -23   0 180.780 76.2690   4
  -5 -23   1 280.834 98.5188   3
  -5 -23   2-9.20029 47.0263   3
  -5 -23   3 91.8050 64.0541   3
  -5 -23   4-10.9775 54.7568   3
  -5 -23   5-143.261 70.3093   3
  -5 -23   6-115.086 74.1831   3
  -5 -23   7-112.887 71.6028   3
  -5 -24  -4 152.414 94.2761   4
  -5 -24  -3 103.916 93.5397   4
  -5 -24  -2-257.307 105.927   4
  -5 -24  -1 147.369 81.5651   4
  -5 -24   0 466.798 116.018   4
  -5 -24   1 82.7806 65.7900   3
  -5 -24   2-30.9417 62.4537   3
  -5 -24   3-0.25731 53.6456   3
  -5 -24   4 171.373 84.9713   3
  -5 -24   5 9.24939 47.9388   3
  -5 -24   6 52.2631 68.5564   3
  -5 -25  -3 156.293 101.239   4
  -5 -25  -2-4.48613 50.5419   4
  -5 -25  -1-119.060 79.3743   4
  -5 -25   2 73.0182 59.4781   3
  -5 -25   3 131.255 72.0401   3
  -5 -25   4-136.923 76.4078   3
  -5 -25   5 464.927 120.990   3
  -5 -26  -2 116.240 66.2778   4
  -5 -26   2 135.224 73.9546   3
  -5 -26   3-19.4206 56.6282   3
  -5 -26   4 73.3081 67.8678   3
  -5 -26   5 181.035 90.9388   3
  -5 -27   2-19.8927 46.3837   3
  -5 -27   3-295.073 104.048   3
  -4   0  -8 1305.06 179.517   4
  -4   0  -7 32.6209 55.6653   4
  -4   0  -6 115.172 63.3510   4
  -4   0  -5-52.2307 46.4637   4
  -4   0  -4 787.196 115.835   4
  -4   0  -3 89.4341 48.2399   4
  -4   0  -2 227.328 59.1806   4
  -4   0  -1 7.17116 40.5197   4
  -4   0   0 8079.98 221.002   3
  -4   0   1 1064.71 87.5070   3
  -4   0   2 46851.4 582.486   3
  -4   0   3 135.685 53.0701   3
  -4   0   4 288.621 69.4736   3
  -4   0   5 27.4032 40.9413   3
  -4   0   6 102.687 61.1321   3
  -4   0   7 36.4074 66.4042   3
  -4   0   8 1315.08 189.709   3
  -4   0   9-95.2071 77.5946   3
  -4   0  10 781.526 174.777   3
  -4   0  11 31.6014 72.1499   3
  -4   0  12 520.150 151.656   3
  -4  -1  -9 838.626 152.959   4
  -4  -1  -8 114.468 75.9055   4
  -4   1  -8 48.3089 54.9013   4
  -4  -1  -7 691.976 138.391   4
  -4   1  -7 660.203 120.444   4
  -4  -1  -6 363.424 92.0328   4
  -4   1  -6 403.202 98.3842   4
  -4   1  -5 120.096 62.4796   4
  -4  -1  -5 8.35602 47.8959   4
  -4  -1  -4 3830.69 238.176   4
  -4   1  -4 3980.66 234.178   4
  -4   1  -3 1470.18 138.116   4
  -4  -1  -3 1459.46 140.469   4
  -4  -1  -2 290.646 66.2835   4
  -4   1  -2 221.404 60.5006   4
  -4  -1  -1 579.864 85.6816   4
  -4  -1   0 1094.54 89.4614   3
  -4   1   0 1271.96 85.6680   3
  -4  -1   1 25285.8 397.584   3
  -4   1   1 25098.5 352.997   3
  -4   1   2 1582.10 115.367   3
  -4  -1   2 1090.16 101.878   3
  -4   1   3 2882.06 165.397   3
  -4  -1   3 2665.04 164.944   3
  -4  -1   4 37.2808 47.5619   3
  -4   1   4 35.9821 42.7978   3
  -4  -1   5-1.62016 43.3749   3
  -4   1   5 60.0361 48.6744   3
  -4  -1   6 1391.42 158.553   3
  -4   1   6 1252.43 154.679   3
  -4   1   7 637.538 126.227   3
  -4  -1   7 784.942 135.986   3
  -4   1   8 1942.79 224.690   3
  -4  -1   8 1577.67 202.468   3
  -4   1   9 653.408 143.625   3
  -4  -1   9 486.080 129.694   3
  -4  -1  10 245.604 103.712   3
  -4   1  10 57.2466 70.2370   3
  -4   1  11 337.461 131.017   3
  -4  -1  11 795.978 172.898   3
  -4  -1  12-94.3917 80.7751   3
  -4   1  12-62.8226 78.4674   3
  -4  -2  -9 147.932 88.3170   4
  -4  -2  -8 385.081 105.514   4
  -4   2  -8 306.917 87.8277   4
  -4   2  -7 235.351 79.1303   4
  -4  -2  -7 351.496 106.156   4
  -4  -2  -6 171.087 73.2465   4
  -4   2  -6 187.837 72.2259   4
  -4  -2  -5 4650.83 284.323   4
  -4   2  -5 4701.95 264.310   4
  -4   2  -4 221.794 68.5645   4
  -4  -2  -4 153.548 69.2858   4
  -4   2  -3 2209.24 160.608   4
  -4  -2  -3 2362.14 178.723   4
  -4  -2  -2 4542.21 232.043   4
  -4   2  -2 4515.40 218.583   4
  -4  -2  -1 173.873 63.0732   4
  -4  -2   0 953.953 88.1964   3
  -4   2   0 923.390 67.5961   3
  -4  -2   1 318.363 61.6607   3
  -4   2   1 525.100 57.5374   3
  -4  -2   2 5411.10 214.280   3
  -4   2   2 5300.87 183.247   3
  -4   2   3 1585.73 120.081   3
  -4  -2   3 1506.86 128.914   3
  -4  -2   4 188.184 59.7053   3
  -4   2   4 251.247 63.2095   3
  -4  -2   5 1862.82 167.004   3
  -4   2   5 1770.35 162.773   3
  -4  -2   6 139.274 63.8150   3
  -4   2   6 102.610 58.7543   3
  -4  -2   7 4499.10 306.202   3
  -4   2   7 4556.03 310.941   3
  -4   2   8 994.333 169.116   3
  -4  -2   8 1091.83 169.092   3
  -4   2   9 486.711 132.371   3
  -4  -2   9 415.709 114.622   3
  -4  -2  10 279.697 112.645   3
  -4   2  10 214.055 105.103   3
  -4  -2  11 13.3014 59.0479   3
  -4   2  11 22.6326 64.8534   3
  -4   2  12 266.279 118.353   3
  -4  -2  12 236.895 108.947   3
  -4  -3  -9-178.340 91.0579   4
  -4  -3  -8 445.221 108.475   4
  -4  -3  -7 48.9303 59.7535   4
  -4   3  -7 39.9126 43.8568   4
  -4  -3  -6 2255.53 221.333   4
  -4   3  -6 2132.16 185.762   4
  -4  -3  -5 509.771 106.053   4
  -4   3  -5 474.331 93.6664   4
  -4   3  -4 4410.03 234.490   4
  -4  -3  -4 4208.40 259.410   4
  -4  -3  -3 325.379 82.0125   4
  -4   3  -3 258.736 64.5372   4
  -4  -3  -2 1784.86 151.321   4
  -4   3  -2 1914.62 143.210   4
  -4  -3  -1 462.816 78.7655   4
  -4  -3   0 1188.16 102.311   3
  -4  -3   0 1203.98 118.770   4
  -4  -3   1 558.063 64.0601   1
  -4  -3   1 564.119 71.9257   3
  -4   3   1 607.430 49.1724   3
  -4  -3   2 2871.12 164.572   3
  -4   3   2 2872.67 129.909   3
  -4  -3   3 112.021 52.6336   3
  -4   3   3 227.437 53.7599   3
  -4  -3   4 3405.35 209.041   3
  -4   3   4 3292.04 192.089   3
  -4  -3   5 992.511 127.855   3
  -4   3   5 1132.86 132.379   3
  -4   3   6 2238.92 199.344   3
  -4  -3   6 2409.03 211.408   3
  -4  -3   7 1273.17 165.278   3
  -4   3   7 1228.73 166.999   3
  -4  -3   8 3300.05 284.362   3
  -4   3   8 3178.46 284.724   3
  -4  -3   9 72.4070 65.7001   3
  -4   3   9-173.327 98.3411   3
  -4  -3  10 83.8990 79.6812   3
  -4   3  10-35.3950 55.3262   3
  -4   3  11-82.1648 77.3501   3
  -4  -3  11 20.9101 56.7022   3
  -4   3  12-74.0953 77.4721   3
  -4  -3  12 47.1907 43.2515   3
  -4  -4 -10 226.202 106.334   4
  -4  -4  -9 57.6340 70.4424   4
  -4  -4  -8 32.9524 62.9030   4
  -4   4  -7 823.851 119.940   4
  -4  -4  -7 1063.98 169.216   4
  -4  -4  -6 602.709 124.575   4
  -4   4  -6 541.318 95.2511   4
  -4   4  -5 3036.62 201.571   4
  -4  -4  -5 2826.15 232.127   4
  -4   4  -4 1229.95 124.114   4
  -4  -4  -4 1245.69 148.361   4
  -4   4  -3 2546.59 165.119   4
  -4  -4  -3 2375.70 189.093   4
  -4  -4  -2 94.7433 52.8611   4
  -4  -4  -1 2325.00 150.316   3
  -4  -4  -1 2730.59 180.504   4
  -4  -4   0 4963.70 188.014   1
  -4  -4   0 4886.19 230.566   4
  -4  -4   0 4666.74 202.402   3
  -4   4   1 647.443 46.7027   3
  -4  -4   1 670.343 80.5671   3
  -4  -4   1 569.884 58.2399   1
  -4   4   2 710.026 63.5962   3
  -4  -4   2 596.973 83.1630   3
  -4  -4   2 522.843 59.4437   1
  -4   4   3 3177.34 162.418   3
  -4  -4   3 2988.88 187.008   3
  -4  -4   4 83.1309 54.5622   3
  -4   4   4 10.5857 38.6613   3
  -4  -4   5 2603.17 200.388   3
  -4   4   5 2297.50 183.089   3
  -4  -4   6 129.762 61.7377   3
  -4   4   6 147.253 65.6978   3
  -4  -4   7 1607.23 189.200   3
  -4   4   7 1803.64 201.923   3
  -4   4   8 168.792 91.1699   3
  -4  -4   8 223.592 91.9053   3
  -4   4   9 900.816 170.490   3
  -4  -4   9 881.073 165.608   3
  -4   4  10 205.418 108.890   3
  -4  -4  10 410.310 129.130   3
  -4   4  11-39.6272 79.4500   3
  -4  -4  11-50.2343 67.2819   3
  -4   4  12 87.0055 78.5547   3
  -4  -4  12 179.329 110.048   3
  -4  -5 -10 143.670 98.6077   4
  -4  -5  -9 125.638 84.2282   4
  -4  -5  -8 286.706 107.090   4
  -4  -5  -7 784.844 152.195   4
  -4   5  -6 1021.69 121.965   4
  -4  -5  -6 1134.13 163.332   4
  -4   5  -5 91.3449 50.0041   4
  -4  -5  -5 4.72699 62.1807   4
  -4  -5  -4 730.720 122.203   4
  -4   5  -4 767.147 97.3595   4
  -4  -5  -3 1714.76 166.406   4
  -4   5  -3 1861.93 140.185   4
  -4  -5  -2 2143.13 173.559   4
  -4  -5  -1 3452.89 207.270   4
  -4  -5  -1 3427.57 186.743   3
  -4  -5   0 208.311 64.2450   4
  -4  -5   0 216.381 58.8577   3
  -4  -5   0 116.513 32.9334   1
  -4  -5   1 2838.88 162.346   3
  -4  -5   1 2892.42 175.744   4
  -4  -5   1 2670.51 103.532   1
  -4   5   1 2688.32 79.2888   3
  -4  -5   2 503.284 81.3854   3
  -4   5   2 470.140 50.1854   3
  -4  -5   3 2400.16 170.434   3
  -4   5   3 2560.66 143.602   3
  -4   5   4 701.549 92.2466   3
  -4  -5   4 691.976 102.052   3
  -4  -5   5 47.9149 43.7560   3
  -4   5   5 44.2948 42.9102   3
  -4   5   6 305.168 87.2540   3
  -4  -5   6 444.866 96.9881   3
  -4  -5   7 39.6479 61.6712   3
  -4   5   7 0.18295 57.7437   3
  -4   5   8 1042.12 168.057   3
  -4  -5   8 1167.97 179.790   3
  -4  -5   9 1874.42 234.809   3
  -4   5   9 1867.68 235.257   3
  -4   5  10 270.944 113.103   3
  -4  -5  10 390.652 121.650   3
  -4  -5  11 226.312 115.579   3
  -4   5  11 55.5797 75.0636   3
  -4   5  12-36.3384 66.3804   3
  -4  -5  12 216.941 123.456   3
  -4  -6 -10 438.651 133.477   4
  -4  -6  -9-233.805 98.6836   4
  -4  -6  -8 376.440 117.086   4
  -4  -6  -7 16.7091 62.9399   4
  -4  -6  -6 733.971 136.837   4
  -4   6  -6 660.318 90.1469   4
  -4   6  -5 215.561 59.3817   4
  -4  -6  -5 303.107 96.8878   4
  -4   6  -4 582.858 84.1317   4
  -4  -6  -4 494.514 104.492   4
  -4   6  -3 1016.89 104.847   4
  -4  -6  -3 860.343 127.896   4
  -4  -6  -2 1884.54 168.778   4
  -4  -6  -1 606.470 87.4634   3
  -4  -6  -1 603.495 98.7232   4
  -4  -6   0 9202.25 206.190   1
  -4  -6   0 10027.9 318.622   3
  -4  -6   0 10227.6 338.606   4
  -4  -6   1 2323.17 159.387   4
  -4  -6   1 1810.05 65.6358   1
  -4  -6   1 2255.23 152.598   3
  -4   6   2 4077.26 129.464   3
  -4  -6   2 3869.25 204.244   3
  -4  -6   3 2768.76 187.330   3
  -4   6   3 2805.57 149.065   3
  -4   6   4 3353.88 192.023   3
  -4  -6   4 3611.54 225.130   3
  -4   6   5 249.865 70.9414   3
  -4  -6   5 231.605 72.3729   3
  -4  -6   6 229.533 76.3221   3
  -4   6   6 158.214 69.0929   3
  -4   6   7 38.1199 61.1418   3
  -4  -6   7 95.1106 68.7003   3
  -4   6   8 589.477 131.669   3
  -4  -6   8 739.229 143.506   3
  -4  -6   9 169.494 89.0287   3
  -4   6   9 133.559 86.1967   3
  -4  -6  10 894.890 177.563   3
  -4   6  10 1060.51 198.762   3
  -4   6  11-103.127 78.5391   3
  -4  -6  11-26.0227 74.2734   3
  -4  -6  12 277.948 137.735   3
  -4   6  12 319.993 122.709   3
  -4  -7 -10 95.5618 76.8382   4
  -4  -7 -10 182.238 119.321   1
  -4  -7  -9 642.673 159.238   4
  -4  -7  -8 385.212 116.705   4
  -4  -7  -7 144.614 82.5332   4
  -4  -7  -6 189.658 83.5087   4
  -4   7  -6 190.708 55.6039   4
  -4   7  -5 22.2991 32.6829   4
  -4  -7  -5-39.7057 61.4858   4
  -4  -7  -4 32.1751 53.9006   4
  -4   7  -4 101.782 37.1475   4
  -4  -7  -3 263.674 80.2457   4
  -4   7  -3 175.829 53.4377   4
  -4  -7  -2 212.982 74.0879   4
  -4  -7  -1 6554.67 274.208   3
  -4  -7  -1 6769.86 298.144   4
  -4  -7  -1 5954.18 192.506   1
  -4  -7   0 2330.33 87.3270   1
  -4  -7   0 2964.10 181.182   3
  -4  -7   0 2841.73 185.033   4
  -4  -7   1 3078.83 183.417   3
  -4  -7   1 3304.30 188.691   4
  -4  -7   2 1555.51 135.440   3
  -4   7   2 1424.90 72.8745   3
  -4  -7   2 1430.61 123.770   4
  -4  -7   3 9651.58 351.262   3
  -4   7   3 10118.9 275.441   3
  -4   7   4 1125.57 114.820   3
  -4  -7   4 951.863 125.766   3
  -4   7   5 4.36857 44.8081   3
  -4  -7   5 105.178 63.3018   3
  -4   7   6 133.021 62.1997   3
  -4  -7   6 228.161 77.7983   3
  -4  -7   7 981.274 153.742   3
  -4   7   7 952.772 148.753   3
  -4   7   8 114.282 78.9803   3
  -4  -7   8 169.122 79.6378   3
  -4   7   9 299.810 109.584   3
  -4  -7   9 477.507 126.514   3
  -4   7  10-96.8056 88.5396   3
  -4  -7  10 162.156 92.7020   3
  -4  -7  11 176.603 101.098   3
  -4   7  11 201.231 106.576   3
  -4  -7  12 40.9057 70.0607   3
  -4   7  12-20.9529 57.6333   3
  -4  -8 -10 152.162 90.3565   1
  -4  -8 -10 184.029 101.664   4
  -4  -8  -9-191.414 88.1573   4
  -4  -8  -8 831.391 168.419   4
  -4  -8  -7 544.606 134.893   4
  -4  -8  -6 279.747 101.197   4
  -4  -8  -5 1001.81 156.892   4
  -4   8  -5 772.580 87.1342   4
  -4   8  -4 175.159 48.7449   4
  -4  -8  -4 86.6241 61.4756   4
  -4   8  -3 978.688 101.025   4
  -4  -8  -3 1057.33 141.965   4
  -4  -8  -2 88.7602 68.5149   4
  -4  -8  -1 579.280 59.9672   1
  -4  -8  -1 715.476 100.894   3
  -4  -8  -1 746.686 110.812   4
  -4  -8   0 4923.59 240.306   3
  -4  -8   0 4750.67 241.094   4
  -4  -8   1 177.956 56.5956   4
  -4  -8   1 199.310 59.5778   3
  -4  -8   2 2259.38 153.853   4
  -4  -8   2 2534.62 176.098   3
  -4   8   2 2090.52 80.0261   3
  -4  -8   3 4463.75 245.936   3
  -4  -8   3 3964.35 196.232   4
  -4   8   3 4670.71 185.923   3
  -4  -8   4 2788.13 207.729   3
  -4   8   4 2709.12 171.965   3
  -4  -8   5 1069.40 140.181   3
  -4   8   5 1059.07 127.623   3
  -4  -8   6 1125.20 152.698   3
  -4   8   6 1238.66 154.323   3
  -4   8   7 1378.19 176.185   3
  -4  -8   7 1240.41 168.644   3
  -4  -8   8 80.8212 73.8661   3
  -4   8   8 21.1009 58.7544   3
  -4   8   9 231.216 97.8690   3
  -4  -8   9 345.999 113.087   3
  -4  -8  10 261.298 109.764   3
  -4   8  10 217.493 109.802   3
  -4  -8  11-7.70921 64.9861   3
  -4   8  11 9.44965 19.2034   3
  -4   8  12 301.507 123.337   3
  -4  -9 -10-43.0533 72.1594   4
  -4  -9 -10-160.619 95.6723   1
  -4  -9  -9-11.3161 61.4694   1
  -4  -9  -9 35.3240 49.6737   4
  -4  -9  -8 294.789 108.353   4
  -4  -9  -7 35.1002 65.5881   4
  -4  -9  -6 755.286 150.243   4
  -4  -9  -5 133.237 83.3598   4
  -4   9  -5 60.0320 35.6079   4
  -4  -9  -4 3041.47 251.576   4
  -4   9  -4 3110.95 169.576   4
  -4  -9  -3 607.029 115.783   4
  -4  -9  -2 2816.08 217.251   4
  -4  -9  -1 298.302 42.1833   1
  -4  -9  -1 354.886 79.4562   3
  -4  -9  -1 402.837 52.0102   1
  -4  -9  -1 452.548 86.3570   4
  -4  -9   0 235.600 65.5553   4
  -4  -9   0 168.135 61.2026   3
  -4  -9   1 542.876 92.1889   3
  -4  -9   1 530.064 84.4010   4
  -4   9   2 1067.08 51.4506   3
  -4  -9   2 1437.91 126.313   4
  -4  -9   2 1444.94 137.948   3
  -4   9   2 1128.07 51.3586   3
  -4  -9   3 2459.10 188.505   3
  -4   9   3 2180.71 126.904   3
  -4  -9   3 2091.44 143.931   4
  -4  -9   4 2297.43 191.640   3
  -4  -9   4 1798.95 131.388   4
  -4   9   4 2443.60 162.608   3
  -4  -9   5 292.295 57.5118   4
  -4  -9   5 334.854 87.5025   3
  -4   9   5 228.425 66.9767   3
  -4  -9   6 2851.25 234.997   3
  -4   9   6 3007.90 232.664   3
  -4  -9   7 215.855 91.1738   3
  -4   9   7 188.398 83.5796   3
  -4  -9   8 567.751 134.460   3
  -4   9   8 764.838 149.858   3
  -4  -9   9-14.9870 52.1880   3
  -4   9   9 7.80415 72.6126   3
  -4  -9  10 196.462 100.004   3
  -4   9  10-15.0203 52.5075   3
  -4  -9  11-35.3396 63.9505   3
  -4   9  11 19.7753 64.6772   3
  -4   9  12 12.5280 89.2290   3
  -4 -10 -10 152.042 100.169   4
  -4 -10 -10-17.0794 66.4962   1
  -4 -10  -9-10.8277 59.6991   4
  -4 -10  -9 97.6030 107.805   1
  -4 -10  -8 234.123 107.297   1
  -4 -10  -8-11.7403 60.3290   4
  -4 -10  -7 250.584 101.963   1
  -4 -10  -7 589.823 154.215   4
  -4 -10  -6 88.0325 73.9635   4
  -4 -10  -5 1355.27 186.056   4
  -4  10  -4 61.0797 31.9262   4
  -4 -10  -4-57.2847 64.7353   4
  -4 -10  -3 6878.75 358.868   4
  -4 -10  -2 750.944 124.463   4
  -4 -10  -2 787.529 92.2547   1
  -4 -10  -1 115.818 54.4039   3
  -4 -10  -1 139.251 61.5642   4
  -4 -10  -1 51.7978 20.8950   1
  -4 -10  -1 88.1925 26.1647   1
  -4 -10   0 257.628 73.3771   3
  -4 -10   0 339.408 80.0117   4
  -4 -10   1 370.247 79.1535   4
  -4 -10   1 423.092 84.9736   3
  -4 -10   2 88.4533 47.8896   4
  -4 -10   2 127.537 58.1050   3
  -4 -10   3 180.560 51.7625   4
  -4 -10   3 160.529 61.0352   3
  -4  10   3 130.084 38.2499   3
  -4 -10   4 57.7139 35.2840   4
  -4 -10   4 35.8982 49.4972   3
  -4  10   4 16.4096 34.8148   3
  -4 -10   5 3216.34 240.821   3
  -4 -10   5 2478.53 145.481   4
  -4 -10   6 250.279 56.2280   4
  -4 -10   6 342.358 98.8161   3
  -4  10   7 2370.61 228.554   3
  -4 -10   7 2340.07 226.450   3
  -4  10   8 64.3641 63.0418   3
  -4 -10   8 215.739 94.1635   3
  -4 -10   9 172.622 78.3571   3
  -4  10   9 57.7105 60.6727   3
  -4  10  10 15.7796 51.5793   3
  -4 -10  10 70.8592 66.9588   3
  -4 -10  11 41.1218 60.9944   3
  -4  10  11 109.617 79.0774   3
  -4  10  12 112.378 80.9632   3
  -4 -11 -10 132.263 111.771   4
  -4 -11 -10 187.878 99.3102   1
  -4 -11  -9 310.977 139.589   1
  -4 -11  -9 591.240 152.143   4
  -4 -11  -8 481.280 144.077   4
  -4 -11  -8 260.194 118.794   1
  -4 -11  -7-29.6275 65.4986   4
  -4 -11  -7-36.1212 70.3838   1
  -4 -11  -6 397.942 113.464   1
  -4 -11  -6 503.573 136.706   4
  -4 -11  -5 6.19992 49.0795   1
  -4 -11  -5-3.60996 60.9823   4
  -4  11  -4 1079.38 91.2918   4
  -4 -11  -4 1106.83 143.908   1
  -4 -11  -4 1178.62 168.940   4
  -4 -11  -3 228.728 95.7526   4
  -4 -11  -3 147.214 59.1536   1
  -4 -11  -2 707.400 122.084   4
  -4 -11  -2 804.709 90.7373   1
  -4 -11  -1 652.863 57.1484   1
  -4 -11  -1 696.427 113.782   4
  -4 -11  -1 868.389 120.734   3
  -4 -11  -1 428.794 42.5014   1
  -4 -11   0 107.486 57.4548   3
  -4 -11   0 169.831 61.7142   4
  -4 -11   1 1496.32 143.843   4
  -4 -11   1 1614.54 154.566   3
  -4 -11   2 93.1337 46.1020   4
  -4 -11   2 77.2253 51.0376   3
  -4 -11   3 420.153 86.4346   3
  -4  11   3 503.425 63.4533   3
  -4 -11   3 472.889 75.6258   4
  -4 -11   4 544.579 74.0391   4
  -4 -11   4 611.014 109.249   3
  -4 -11   5 192.740 77.5702   3
  -4 -11   5 173.314 45.3998   4
  -4 -11   6 1965.29 199.307   3
  -4 -11   7 215.231 84.5559   3
  -4 -11   8 128.367 77.6044   3
  -4  11   8 103.049 67.5620   3
  -4 -11   9 109.055 68.1473   3
  -4  11   9 39.7746 59.8831   3
  -4  11  10 203.075 98.8349   3
  -4 -11  10 238.982 104.792   3
  -4 -11  11 523.170 148.483   3
  -4  11  11 671.678 166.042   3
  -4 -12 -10 468.877 155.225   1
  -4 -12 -10 344.318 121.683   4
  -4 -12  -9 92.2859 82.8437   1
  -4 -12  -9 84.1787 82.8926   4
  -4 -12  -8 618.621 158.790   4
  -4 -12  -8 477.856 153.261   1
  -4 -12  -7 253.847 104.710   4
  -4 -12  -7 217.054 102.079   1
  -4 -12  -6-58.9618 59.6004   1
  -4 -12  -6-45.0430 64.2649   4
  -4 -12  -5 45.0897 56.4944   4
  -4 -12  -5-33.3186 49.2144   1
  -4 -12  -4-54.9614 81.3509   4
  -4 -12  -4 35.1484 49.9869   1
  -4 -12  -3 615.547 101.522   1
  -4 -12  -3 488.125 116.062   4
  -4 -12  -2 2489.93 155.399   1
  -4 -12  -2 2496.13 222.771   4
  -4 -12  -1 118.314 65.8344   4
  -4 -12  -1 94.2831 21.6564   1
  -4 -12  -1 109.527 57.9578   3
  -4 -12   0 2854.66 209.488   4
  -4 -12   0 2970.03 211.870   3
  -4 -12   1 192.263 69.8970   3
  -4 -12   1 221.966 66.6183   4
  -4 -12   2 1561.14 141.091   4
  -4 -12   2 1721.77 163.334   3
  -4 -12   3 113.561 58.6674   3
  -4 -12   3 83.5479 41.9208   4
  -4  12   3 131.224 37.4473   3
  -4 -12   4 318.771 59.1129   4
  -4 -12   4 452.321 96.4048   3
  -4 -12   5 110.260 36.0905   4
  -4 -12   5 198.389 81.5500   3
  -4 -12   6 35.9657 53.8456   3
  -4 -12   7 224.365 83.3369   3
  -4 -12   8 86.8258 59.1404   3
  -4  12   8 49.9192 62.0481   3
  -4 -12   9 218.095 95.9596   3
  -4  12   9 9.13300 50.1562   3
  -4  12  10 410.048 139.054   3
  -4 -12  10 620.653 151.864   3
  -4 -12  11 287.524 113.865   3
  -4  12  11-1.40488 26.8400   3
  -4 -13  -9 384.806 146.252   1
  -4 -13  -9 307.366 121.343   4
  -4 -13  -8 26.9674 60.2478   4
  -4 -13  -8 69.1570 80.9041   1
  -4 -13  -7 293.091 120.224   1
  -4 -13  -7-171.615 97.9688   4
  -4 -13  -6 96.0107 74.5349   1
  -4 -13  -6 47.9162 71.9132   4
  -4 -13  -5 161.960 72.2226   1
  -4 -13  -5 135.586 78.1035   4
  -4 -13  -4-35.2561 61.9053   4
  -4 -13  -4 50.1825 48.2921   1
  -4 -13  -3 598.187 126.131   4
  -4 -13  -3 606.775 96.5963   1
  -4 -13  -2 182.341 48.3924   1
  -4 -13  -2 209.718 83.2455   4
  -4 -13  -1 3080.61 223.512   3
  -4 -13  -1 3268.97 242.134   4
  -4 -13   0 109.624 57.9132   3
  -4 -13   0 126.873 64.4983   4
  -4 -13   1 1279.53 138.939   4
  -4 -13   1 1307.88 149.279   3
  -4 -13   2 77.4241 55.5533   3
  -4 -13   2 116.642 52.1838   4
  -4 -13   3 699.197 114.940   3
  -4 -13   3 632.221 90.2523   4
  -4 -13   4 869.038 131.017   3
  -4 -13   4 790.185 90.1314   4
  -4 -13   5 499.430 68.5975   4
  -4 -13   5 733.216 127.591   3
  -4 -13   6 309.150 89.7783   3
  -4 -13   7 328.504 101.890   3
  -4 -13   8 4.48449 49.5886   3
  -4  13   8 144.435 80.1163   3
  -4 -13   9 156.272 89.5748   3
  -4  13   9 144.578 69.9452   3
  -4 -13  10 126.452 79.2187   3
  -4  13  10 89.3471 81.9870   3
  -4 -13  11 343.901 132.300   3
  -4  13  11 324.211 130.300   3
  -4 -14  -9-28.7781 53.4556   1
  -4 -14  -9-97.7873 64.2185   4
  -4 -14  -8 276.545 108.951   4
  -4 -14  -8 242.573 107.981   1
  -4 -14  -7 335.967 113.496   1
  -4 -14  -7 227.120 99.3358   4
  -4 -14  -6 132.782 69.7929   1
  -4 -14  -6 145.188 90.7142   4
  -4 -14  -5 282.015 108.562   4
  -4 -14  -5 378.656 98.0269   1
  -4 -14  -4 30.6947 52.8770   4
  -4 -14  -4-17.4626 41.2366   1
  -4 -14  -3 158.179 56.3956   1
  -4 -14  -3 225.290 91.6330   4
  -4 -14  -2 1232.56 108.156   1
  -4 -14  -2 1270.69 169.153   4
  -4 -14  -1 605.303 110.188   3
  -4 -14  -1 792.627 131.483   4
  -4 -14   0 572.835 104.631   4
  -4 -14   0 655.100 113.174   3
  -4 -14   1 52.2650 54.8903   3
  -4 -14   1 67.2479 49.0485   4
  -4 -14   2 963.535 136.208   3
  -4 -14   2 968.423 117.814   4
  -4 -14   3 162.673 64.2000   3
  -4 -14   3 115.646 50.1754   4
  -4 -14   4 396.646 71.7939   4
  -4 -14   4 610.931 115.975   3
  -4 -14   5 2760.01 240.376   3
  -4 -14   6 14.7119 56.5651   3
  -4 -14   7-90.6326 64.0048   3
  -4 -14   8 291.245 98.1956   3
  -4  14   8 350.965 101.547   3
  -4 -14   9 63.3486 66.6885   3
  -4  14   9 244.928 100.318   3
  -4 -14  10 98.8042 78.7400   3
  -4  14  10 48.1397 58.7859   3
  -4  14  11 168.987 117.654   3
  -4 -15  -9 334.179 117.473   4
  -4 -15  -8 344.184 116.626   4
  -4 -15  -7 61.4539 74.5239   4
  -4 -15  -6 643.368 160.516   4
  -4 -15  -6 491.026 123.794   1
  -4 -15  -5 22.6321 56.4187   1
  -4 -15  -5-46.7574 65.2435   4
  -4 -15  -4 198.185 69.9495   1
  -4 -15  -4 246.882 98.6466   4
  -4 -15  -3 212.637 93.5243   4
  -4 -15  -2 1750.85 201.374   4
  -4 -15  -1 181.565 74.4601   4
  -4 -15  -1 126.678 63.4478   3
  -4 -15   0 142.455 65.9952   4
  -4 -15   0 58.9070 50.0222   3
  -4 -15   1 421.900 89.8150   4
  -4 -15   1 437.776 97.9311   3
  -4 -15   2-49.8243 51.5862   3
  -4 -15   2-71.7870 49.1507   4
  -4 -15   3 234.749 64.0357   4
  -4 -15   3 165.037 70.7496   3
  -4 -15   4 2233.19 154.958   4
  -4 -15   4 2698.47 232.127   3
  -4 -15   5 118.152 69.3601   3
  -4 -15   6 826.847 145.214   3
  -4 -15   7 12.7306 49.3819   3
  -4 -15   8 81.1010 66.9848   3
  -4 -15   9 88.2978 74.5438   3
  -4  15   9 114.624 70.3781   3
  -4 -15  10 123.545 79.4554   3
  -4 -16  -8 127.626 89.9229   4
  -4 -16  -7 383.294 130.207   4
  -4 -16  -6 87.1003 83.9491   4
  -4 -16  -5 655.644 153.386   4
  -4 -16  -4 50.2959 71.6214   4
  -4 -16  -3 308.441 105.201   4
  -4 -16  -2 315.872 103.463   4
  -4 -16  -1 1284.70 168.173   4
  -4 -16   0 197.447 79.9449   3
  -4 -16   0 54.0458 58.5453   4
  -4 -16   1 123.451 58.3756   4
  -4 -16   1 55.3575 55.7655   3
  -4 -16   2 253.227 79.3806   3
  -4 -16   2 282.890 70.9144   4
  -4 -16   3 604.374 119.261   3
  -4 -16   3 606.876 90.4846   4
  -4 -16   4 328.673 90.0701   3
  -4 -16   5 2278.81 225.779   3
  -4 -16   6 16.7131 50.5746   3
  -4 -16   7 271.365 105.850   3
  -4 -16   8-21.0744 51.4528   3
  -4 -16   9 256.343 103.322   3
  -4 -16  10 2.47854 41.3690   3
  -4 -17  -8 45.4978 57.0475   4
  -4 -17  -7 76.0151 82.6549   4
  -4 -17  -6-1.20865 79.7540   4
  -4 -17  -5 79.6308 78.5905   4
  -4 -17  -4 229.244 102.772   4
  -4 -17  -3 172.889 87.8496   4
  -4 -17  -2 527.615 126.719   4
  -4 -17  -1 1143.96 169.628   4
  -4 -17   0 20.7260 50.7364   4
  -4 -17   0 122.878 58.1355   3
  -4 -17   1 12.7735 47.3479   3
  -4 -17   1 25.1473 51.1537   4
  -4 -17   2 35.1632 43.1625   4
  -4 -17   2 31.7570 50.5311   3
  -4 -17   3 197.393 61.6923   4
  -4 -17   3 330.390 93.4566   3
  -4 -17   4 819.870 139.166   3
  -4 -17   5 3.95302 42.7171   3
  -4 -17   6 417.353 111.060   3
  -4 -17   7-33.2095 56.3502   3
  -4 -17   8 320.693 112.543   3
  -4 -17   9 109.911 74.0013   3
  -4 -17  10-23.2465 66.9307   3
  -4 -18  -8-43.4493 71.2376   4
  -4 -18  -7 60.8062 71.4807   4
  -4 -18  -6 88.6006 83.7969   4
  -4 -18  -5 383.081 125.815   4
  -4 -18  -4 47.3239 75.6352   4
  -4 -18  -3 7.96085 56.5339   4
  -4 -18  -2 973.704 164.654   4
  -4 -18  -1 165.476 80.3487   4
  -4 -18   0 886.096 143.072   4
  -4 -18   0 774.233 132.841   3
  -4 -18   1-84.2989 56.9209   4
  -4 -18   1-68.0136 55.4184   3
  -4 -18   2-64.4884 56.5824   3
  -4 -18   2-23.3881 36.1787   4
  -4 -18   3 31.8255 36.2317   4
  -4 -18   3 42.5435 56.2885   3
  -4 -18   4 325.399 94.6778   3
  -4 -18   5 169.751 70.2568   3
  -4 -18   6 48.2383 57.4729   3
  -4 -18   7 39.4379 43.9273   3
  -4 -18   8-6.61077 45.5049   3
  -4 -18   9 116.895 75.5216   3
  -4 -19  -7 345.824 126.044   4
  -4 -19  -6-72.6784 68.0546   4
  -4 -19  -5 40.2977 66.5210   4
  -4 -19  -4 129.691 88.2794   4
  -4 -19  -3 246.656 101.315   4
  -4 -19  -2 141.708 79.7858   4
  -4 -19  -1 732.605 143.610   4
  -4 -19   0 59.3737 54.6132   3
  -4 -19   0 87.1679 62.2345   4
  -4 -19   1 537.837 114.517   4
  -4 -19   1 587.314 117.855   3
  -4 -19   2-51.2522 58.3273   3
  -4 -19   2-44.9090 43.6376   4
  -4 -19   3 93.1865 66.0640   3
  -4 -19   4 70.4586 63.4087   3
  -4 -19   5-65.6357 63.3616   3
  -4 -19   6 113.399 69.4529   3
  -4 -19   7 98.4508 69.9893   3
  -4 -19   8 18.0711 52.2395   3
  -4 -19   9 80.3992 66.4852   3
  -4 -20  -7 248.664 113.700   4
  -4 -20  -6 117.866 79.3863   4
  -4 -20  -5-36.8072 69.9820   4
  -4 -20  -4 99.8511 83.2685   4
  -4 -20  -3 296.781 108.166   4
  -4 -20  -2 54.6067 68.5658   4
  -4 -20  -1 48.2824 64.6347   4
  -4 -20   0 510.122 113.405   3
  -4 -20   0 519.597 124.766   4
  -4 -20   1 117.656 67.3983   3
  -4 -20   1 235.422 72.5950   4
  -4 -20   2 249.261 83.2224   3
  -4 -20   2 281.938 80.3666   4
  -4 -20   3 271.350 90.7244   3
  -4 -20   4 104.837 66.2593   3
  -4 -20   5 152.599 74.0119   3
  -4 -20   6 114.173 76.7383   3
  -4 -20   7 159.397 83.2489   3
  -4 -20   8 13.6131 54.6736   3
  -4 -20   9 20.1913 55.6787   3
  -4 -21  -6 265.664 114.006   4
  -4 -21  -5-103.713 85.9687   4
  -4 -21  -4 619.789 153.584   4
  -4 -21  -3 99.7575 58.6248   4
  -4 -21  -2-10.5500 68.9517   4
  -4 -21  -1 15.5578 63.3445   4
  -4 -21   0 150.086 79.4305   4
  -4 -21   0 139.067 68.5400   3
  -4 -21   1-38.2621 52.8265   3
  -4 -21   1 7.90257 47.7693   4
  -4 -21   2 179.388 79.6748   3
  -4 -21   3 8.77717 51.9284   3
  -4 -21   4 117.999 72.8026   3
  -4 -21   5 59.3198 63.1359   3
  -4 -21   6 748.382 148.506   3
  -4 -21   7 24.2842 37.6160   3
  -4 -21   8 74.8559 71.3954   3
  -4 -22  -6 35.0402 74.4104   4
  -4 -22  -5 90.1973 77.3827   4
  -4 -22  -4 39.6032 60.7102   4
  -4 -22  -3 98.1784 86.7177   4
  -4 -22  -2 409.609 115.542   4
  -4 -22  -1 13.0702 56.5843   4
  -4 -22   0 145.740 69.9418   4
  -4 -22   1 165.395 72.8801   3
  -4 -22   1 37.7507 54.7049   4
  -4 -22   2 32.3962 47.6471   3
  -4 -22   3 637.630 136.326   3
  -4 -22   4 6.42021 57.2230   3
  -4 -22   5 130.129 77.2199   3
  -4 -22   6-15.0651 46.6275   3
  -4 -22   7 217.133 91.0329   3
  -4 -22   8 10.2804 37.7145   3
  -4 -23  -5-73.3935 65.1721   4
  -4 -23  -4 254.700 112.645   4
  -4 -23  -3 10.8539 57.1156   4
  -4 -23  -2-99.8391 83.1534   4
  -4 -23  -1-71.4090 67.1667   4
  -4 -23   0 173.162 82.2808   4
  -4 -23   1 318.398 94.1219   3
  -4 -23   2 282.047 89.5081   3
  -4 -23   3 111.156 76.5458   3
  -4 -23   4 97.2589 74.9995   3
  -4 -23   5-66.7911 58.6810   3
  -4 -23   6 164.662 87.0637   3
  -4 -23   7-146.009 77.5191   3
  -4 -24  -5-42.6658 61.3523   4
  -4 -24  -4 3.93682 50.5762   4
  -4 -24  -3 214.245 93.5952   4
  -4 -24  -2 242.382 106.687   4
  -4 -24  -1-57.4743 66.3593   4
  -4 -24   0-23.4181 41.7117   4
  -4 -24   1 140.121 71.4777   3
  -4 -24   2 234.011 82.6470   3
  -4 -24   3 46.1340 61.0623   3
  -4 -24   4 61.7869 61.0461   3
  -4 -24   5 67.4355 58.0754   3
  -4 -24   6-53.1883 65.4303   3
  -4 -24   7 53.8327 68.4217   3
  -4 -25  -4-15.8451 54.0392   4
  -4 -25  -3 276.096 108.878   4
  -4 -25  -2 275.999 107.702   4
  -4 -25  -1 189.086 86.6936   4
  -4 -25   2 68.2497 56.5494   3
  -4 -25   3 24.5438 42.7842   3
  -4 -25   4-50.8584 56.0057   3
  -4 -25   5 39.9740 67.6818   3
  -4 -25   6-10.6135 66.8811   3
  -4 -26  -3-139.969 79.8289   4
  -4 -26  -2 86.1642 68.1241   4
  -4 -26   2 16.5606 35.9639   3
  -4 -26   3 63.2583 56.5002   3
  -4 -26   4 40.3731 55.0493   3
  -4 -26   5-88.2512 51.6857   3
  -4 -27  -3-61.7677 57.2312   4
  -4 -27  -2-43.6389 44.4177   4
  -4 -27   2 43.0558 63.1675   3
  -4 -27   3-111.238 74.3292   3
  -3   0  -9 143.588 62.4701   4
  -3   0  -8 83.2637 61.8251   4
  -3   0  -7 54.6902 44.3174   4
  -3   0  -6 87.9768 57.9175   4
  -3   0  -5 106.755 59.2505   4
  -3   0  -4 15054.1 415.376   4
  -3   0  -3 268.531 74.2337   4
  -3   0  -2 7862.61 256.136   4
  -3   0  -1 21.7764 32.8920   4
  -3   0   0 2902.64 117.183   3
  -3   0   1 158.235 47.4033   1
  -3   0   1 127.087 35.6104   3
  -3   0   2 2548.32 129.853   3
  -3   0   3 66.7757 38.2315   3
  -3   0   4 731.105 98.3351   3
  -3   0   5 9.87521 46.9722   3
  -3   0   6 1523.33 168.378   3
  -3   0   7 144.850 83.4840   3
  -3   0   8 2505.48 255.395   3
  -3   0   9-11.0600 74.8816   3
  -3   0  10 2003.17 263.443   3
  -3   0  11-141.762 100.694   3
  -3   0  12-67.1194 91.2292   3
  -3  -1  -9 316.720 95.0898   4
  -3  -1  -8 268.600 89.5144   4
  -3   1  -8 164.287 60.0148   4
  -3   1  -7 219.717 70.3914   4
  -3  -1  -7 73.1718 48.8266   4
  -3   1  -6 72.8246 49.6285   4
  -3  -1  -6 135.653 63.5692   4
  -3   1  -5 1409.56 137.777   4
  -3  -1  -5 1552.27 154.018   4
  -3   1  -4 1007.96 111.943   4
  -3  -1  -4 981.037 116.364   4
  -3   1  -3 16981.7 394.038   4
  -3  -1  -3 17085.2 421.856   4
  -3  -1  -2 174.101 53.5583   4
  -3   1  -2 102.559 44.8898   4
  -3  -1  -1 74.2344 41.0968   4
  -3  -1   0 688.408 74.7498   1
  -3  -1   0 649.801 62.9439   3
  -3   1   0 615.841 52.6894   3
  -3   1   1 9024.24 187.984   3
  -3  -1   1 9256.72 216.832   3
  -3  -1   1 9493.21 242.745   1
  -3  -1   2 4418.14 174.114   3
  -3   1   2 4808.78 169.788   3
  -3   1   3 68.3500 42.9663   3
  -3  -1   3 59.7694 41.4622   3
  -3   1   4 1591.78 137.210   3
  -3  -1   4 1766.27 145.786   3
  -3   1   5 590.616 100.596   3
  -3  -1   5 631.068 102.671   3
  -3  -1   6 207.382 71.9500   3
  -3   1   6 299.235 89.2981   3
  -3  -1   7 2849.04 249.428   3
  -3   1   7 2893.49 251.483   3
  -3  -1   8 193.880 83.5824   3
  -3   1   8 306.600 108.521   3
  -3  -1   9 1547.28 218.630   3
  -3   1   9 1635.82 224.976   3
  -3  -1  10 129.102 92.9090   3
  -3   1  10 139.452 93.4690   3
  -3  -1  11 536.709 152.815   3
  -3   1  11 454.795 142.032   3
  -3  -1  12 199.970 98.8474   3
  -3   1  12-84.2996 80.7836   3
  -3  -2  -9 798.314 152.740   4
  -3  -2  -8 80.2245 58.5692   4
  -3   2  -8 124.579 54.5830   4
  -3   2  -7 627.986 99.4442   4
  -3  -2  -7 672.460 125.692   4
  -3   2  -6 170.958 59.6269   4
  -3  -2  -6 104.174 68.9902   4
  -3  -2  -5 2122.78 180.306   4
  -3   2  -5 2095.65 161.713   4
  -3   2  -4 1911.16 142.572   4
  -3  -2  -4 1939.96 162.516   4
  -3   2  -3 1252.21 109.333   4
  -3  -2  -3 1062.39 115.443   4
  -3   2  -2 2171.51 131.557   4
  -3  -2  -2 2072.37 142.217   4
  -3  -2  -1 663.956 79.9683   4
  -3   2   0 3333.68 103.111   3
  -3  -2   0 3317.33 142.362   3
  -3  -2   0 3413.52 151.596   1
  -3  -2   1 5698.55 171.585   1
  -3  -2   1 5519.61 177.656   3
  -3   2   1 5612.78 136.806   3
  -3  -2   2 268.426 48.3627   1
  -3   2   2 318.510 50.1860   3
  -3  -2   2 265.189 52.8159   3
  -3  -2   3 16454.8 386.620   3
  -3   2   3 16430.0 367.022   3
  -3  -2   4 438.158 81.0188   3
  -3   2   4 276.165 70.8360   3
  -3   2   5 1015.46 128.079   3
  -3  -2   5 1196.65 136.532   3
  -3   2   6 377.495 95.2475   3
  -3  -2   6 242.635 73.0439   3
  -3  -2   7 394.203 105.796   3
  -3   2   7 308.052 94.6549   3
  -3   2   8 976.489 166.866   3
  -3  -2   8 926.419 159.517   3
  -3  -2   9-18.7149 50.5287   3
  -3   2   9-70.7417 75.7827   3
  -3  -2  10 498.863 152.674   3
  -3   2  10 892.130 190.956   3
  -3   2  11 188.138 107.390   3
  -3  -2  11 245.761 114.798   3
  -3   2  12-41.3574 71.8731   3
  -3  -2  12 121.385 99.4298   3
  -3  -3 -10 334.142 105.827   4
  -3  -3  -9 31.1869 33.0496   4
  -3  -3  -8 1423.20 191.241   4
  -3  -3  -7 288.989 89.6894   4
  -3   3  -7 163.849 61.6563   4
  -3  -3  -6 2655.93 222.305   4
  -3   3  -6 2484.58 178.948   4
  -3  -3  -5 660.790 110.729   4
  -3   3  -5 755.952 97.5337   4
  -3  -3  -4 2154.18 172.647   4
  -3   3  -4 2207.73 148.791   4
  -3  -3  -3 744.263 101.685   4
  -3   3  -3 705.324 80.8236   4
  -3  -3  -2 295.347 65.3584   4
  -3   3  -2 343.564 57.9093   4
  -3  -3  -1 736.690 86.6600   4
  -3  -3   0 2788.99 126.027   1
  -3  -3   0 2554.72 132.397   3
  -3  -3   0 2750.30 150.394   4
  -3  -3   1 609.405 52.4409   1
  -3  -3   1 637.454 68.2120   3
  -3   3   1 645.951 43.8911   3
  -3  -3   2 16549.7 357.038   3
  -3   3   2 16341.1 293.386   3
  -3  -3   3 731.538 91.3700   3
  -3   3   3 718.219 84.5532   3
  -3  -3   4 10138.6 341.612   3
  -3   3   4 9994.96 330.120   3
  -3  -3   5 2521.58 190.010   3
  -3   3   5 2490.83 192.331   3
  -3  -3   6 466.612 102.882   3
  -3   3   6 482.065 102.735   3
  -3  -3   7 725.537 125.930   3
  -3   3   7 613.812 126.744   3
  -3   3   8 61.7892 68.8482   3
  -3  -3   8 126.771 79.1214   3
  -3  -3   9-5.96343 48.9199   3
  -3   3   9-1.78249 72.1820   3
  -3   3  10 535.584 143.990   3
  -3  -3  10 490.980 138.702   3
  -3  -3  11 194.364 84.3192   3
  -3   3  11-11.8813 66.0616   3
  -3  -3  12 287.458 122.855   3
  -3   3  12 272.163 120.727   3
  -3  -4 -10-0.79691 69.1390   4
  -3  -4  -9 376.735 123.576   4
  -3  -4  -8 9.80196 40.4433   4
  -3  -4  -7 2802.71 254.663   4
  -3   4  -7 2601.51 185.667   4
  -3   4  -6-7.52330 36.8793   4
  -3  -4  -6 127.160 69.4688   4
  -3  -4  -5 2028.01 188.904   4
  -3   4  -5 2016.73 144.436   4
  -3  -4  -4 1122.65 133.029   4
  -3   4  -4 1040.10 101.966   4
  -3   4  -3 195.402 46.7028   4
  -3  -4  -3 219.256 67.1362   4
  -3  -4  -2 1118.65 114.634   4
  -3  -4  -1 625.426 77.5182   3
  -3  -4  -1 663.475 83.9866   4
  -3  -4   0 223.622 53.2414   4
  -3  -4   0 339.111 57.9358   3
  -3  -4   0 255.464 39.0352   1
  -3  -4   1 5224.98 191.129   3
  -3   4   1 5048.41 100.527   3
  -3  -4   1 5043.80 122.951   1
  -3  -4   2 4862.65 202.644   3
  -3   4   2 5237.10 161.880   3
  -3   4   3 18925.9 386.733   3
  -3  -4   3 19101.1 432.358   3
  -3  -4   4 3425.52 203.699   3
  -3   4   4 3407.68 195.033   3
  -3   4   5 3710.75 231.634   3
  -3  -4   5 4025.00 241.671   3
  -3  -4   6 4.20329 47.8638   3
  -3   4   6 16.2756 51.2926   3
  -3  -4   7 151.872 71.8047   3
  -3   4   7-14.2508 63.4170   3
  -3  -4   8 644.320 134.238   3
  -3   4   8 331.518 105.629   3
  -3   4   9 28.1414 71.1249   3
  -3  -4   9 86.5200 69.4891   3
  -3   4  10 154.027 98.6608   3
  -3  -4  10-82.5142 84.2237   3
  -3   4  11 173.645 98.7221   3
  -3  -4  11 246.927 114.553   3
  -3  -4  12 107.585 91.1017   3
  -3   4  12-154.588 95.0276   3
  -3  -5 -11 481.513 171.358   1
  -3  -5 -10 192.432 98.5658   4
  -3  -5  -9 62.5794 71.6515   4
  -3  -5  -8 766.919 149.402   4
  -3   5  -7 115.956 44.5155   4
  -3  -5  -7 106.761 66.4505   4
  -3   5  -6 1095.39 110.012   4
  -3  -5  -6 1273.37 168.054   4
  -3  -5  -5 1137.68 149.346   4
  -3   5  -5 1385.89 118.002   4
  -3   5  -4 55.9888 33.3028   4
  -3  -5  -4 78.5872 58.7129   4
  -3   5  -3 2606.46 141.667   4
  -3  -5  -3 2742.80 192.312   4
  -3  -5  -2 1594.08 138.760   4
  -3  -5  -1 5208.72 223.831   4
  -3  -5  -1 4818.88 205.265   3
  -3  -5   0 558.815 73.8523   3
  -3  -5   0 527.571 45.6293   1
  -3  -5   0 517.656 72.4497   4
  -3  -5   1 1263.79 102.035   4
  -3   5   1 1112.95 38.8013   3
  -3  -5   1 1374.41 105.970   3
  -3  -5   2 9030.30 282.702   3
  -3   5   2 9065.81 209.208   3
  -3   5   3 760.925 81.5365   3
  -3  -5   3 787.940 95.9117   3
  -3  -5   4 6051.94 272.652   3
  -3  -5   5 2872.10 206.486   3
  -3  -5   6-62.9408 45.9197   3
  -3   5   7 517.832 115.282   3
  -3  -5   7 797.006 132.582   3
  -3   5   8 0.44086 72.6207   3
  -3  -5   8 146.608 80.6669   3
  -3  -5   9 2478.08 262.657   3
  -3   5   9 2381.23 270.094   3
  -3  -5  10 73.8350 79.7508   3
  -3   5  10-34.4489 54.2378   3
  -3  -5  11 72.1589 80.7576   3
  -3   5  11 230.071 101.656   3
  -3  -5  12 230.670 119.003   3
  -3   5  12 252.810 112.822   3
  -3  -6 -11 99.0803 117.351   1
  -3  -6 -10 112.221 63.6656   4
  -3  -6  -9 57.5070 73.0897   4
  -3  -6  -8 23.2155 57.6234   4
  -3  -6  -7 222.729 85.4520   4
  -3   6  -6 247.778 55.3026   4
  -3  -6  -6 260.134 97.8076   4
  -3   6  -5 267.095 56.2878   4
  -3  -6  -5 360.952 99.7845   4
  -3   6  -4 2780.50 148.025   4
  -3  -6  -4 2774.20 213.055   4
  -3   6  -3 868.653 82.4964   4
  -3  -6  -3 922.466 118.961   4
  -3  -6  -2 13258.9 398.006   4
  -3  -6  -1 369.258 73.0200   4
  -3  -6  -1 437.937 72.3136   3
  -3  -6   0 2160.65 73.6764   1
  -3  -6   0 2751.89 158.658   3
  -3  -6   0 2881.92 162.438   4
  -3  -6   1 907.360 92.6027   3
  -3  -6   1 962.288 92.9118   4
  -3  -6   2 476.277 75.3999   3
  -3  -6   2 497.473 66.0675   4
  -3   6   2 403.925 48.7611   3
  -3  -6   3 419.917 76.1286   3
  -3  -6   4 136.337 60.5106   3
  -3  -6   5 921.912 123.062   3
  -3  -6   6 396.618 98.1250   3
  -3  -6   7 56.1442 53.4568   3
  -3   6   8 4373.07 334.577   3
  -3  -6   8 4176.42 318.708   3
  -3  -6   9 237.999 92.7329   3
  -3   6   9 156.948 96.6198   3
  -3  -6  10 965.471 185.870   3
  -3   6  10 1032.05 196.419   3
  -3  -6  11 141.618 97.6674   3
  -3   6  11 114.013 102.131   3
  -3  -6  12 184.862 97.6871   3
  -3   6  12 234.020 110.396   3
  -3  -7 -11 278.951 104.103   4
  -3  -7 -11 46.4168 107.721   1
  -3  -7 -10-166.424 120.067   1
  -3  -7 -10 66.4702 57.9526   4
  -3  -7  -9 63.9855 77.3167   4
  -3  -7  -8 132.867 71.9259   4
  -3  -7  -7 33.9362 57.7871   4
  -3  -7  -6 298.499 93.5270   4
  -3   7  -6 170.472 39.6630   4
  -3  -7  -5 2672.04 228.954   4
  -3   7  -5 2232.92 126.938   4
  -3   7  -4 134.990 42.0797   4
  -3  -7  -4 123.091 62.9969   4
  -3   7  -3 4071.65 168.585   4
  -3  -7  -3 3651.92 232.979   4
  -3  -7  -2 1884.89 161.170   4
  -3  -7  -1 13645.1 366.890   3
  -3  -7  -1 14328.3 396.961   4
  -3  -7   0 982.757 101.208   4
  -3  -7   0 1051.62 105.495   3
  -3  -7   1 787.132 85.6502   4
  -3  -7   1 869.303 94.0502   3
  -3  -7   2 1367.34 122.108   3
  -3  -7   2 1213.27 96.9809   4
  -3  -7   3 815.764 102.250   3
  -3  -7   4 1026.25 120.882   3
  -3  -7   5 291.779 77.8887   3
  -3  -7   6 100.948 58.6036   3
  -3  -7   7 2128.70 217.889   3
  -3  -7   8 142.377 73.9393   3
  -3  -7   9 1874.92 234.564   3
  -3   7   9 1725.54 234.481   3
  -3   7  10 112.293 88.0094   3
  -3  -7  10 78.9190 74.0107   3
  -3  -7  11 235.436 106.927   3
  -3   7  11 717.233 176.020   3
  -3  -7  12-74.3817 65.2755   3
  -3   7  12 219.923 104.195   3
  -3  -8 -11 119.181 72.1881   4
  -3  -8 -11 91.2542 99.4157   1
  -3  -8 -10 90.8188 70.8279   4
  -3  -8 -10 120.734 114.750   1
  -3  -8  -9 311.586 137.181   1
  -3  -8  -9 430.586 135.058   4
  -3  -8  -8 322.232 105.033   4
  -3  -8  -7 826.503 159.563   4
  -3  -8  -6 1367.60 187.891   4
  -3  -8  -5 1348.83 172.619   4
  -3   8  -5 976.134 75.8724   4
  -3  -8  -4 934.998 133.084   4
  -3   8  -4 1025.82 82.8400   4
  -3  -8  -3 206.009 74.7431   4
  -3   8  -3 226.502 45.1599   4
  -3  -8  -2 2344.03 183.577   4
  -3  -8  -1 147.835 61.1838   4
  -3  -8  -1 152.306 55.4755   3
  -3  -8  -1 143.221 34.1755   1
  -3  -8   0 1779.95 138.492   4
  -3  -8   0 1752.07 138.074   3
  -3  -8   1 1103.50 103.907   4
  -3  -8   1 1342.84 120.112   3
  -3  -8   2 407.541 61.3270   4
  -3  -8   2 400.054 74.7575   3
  -3  -8   3 5318.56 253.282   3
  -3  -8   3 4440.19 176.058   4
  -3  -8   4 121.401 56.0238   3
  -3  -8   4 117.044 35.1551   4
  -3  -8   5 1930.82 175.950   3
  -3  -8   6 853.347 131.253   3
  -3  -8   7 59.7163 61.6288   3
  -3  -8   8 1114.86 167.567   3
  -3  -8   9 144.472 78.2155   3
  -3   8   9 3.45474 52.3219   3
  -3   8  10 87.5102 88.4451   3
  -3  -8  10 194.267 92.9493   3
  -3  -8  11 174.397 97.0534   3
  -3   8  11 206.278 106.947   3
  -3  -8  12 121.777 85.6996   3
  -3   8  12 233.353 109.506   3
  -3  -9 -11 45.0735 80.3086   4
  -3  -9 -11 64.1737 97.8182   1
  -3  -9 -10 72.1313 96.4749   1
  -3  -9 -10 346.853 113.999   4
  -3  -9  -9 27.1548 68.2580   4
  -3  -9  -9-60.5136 89.0341   1
  -3  -9  -8 1140.28 208.965   1
  -3  -9  -8 1390.65 209.237   4
  -3  -9  -7 4.73109 63.2114   4
  -3  -9  -6 982.132 162.164   4
  -3   9  -5 562.810 47.4746   4
  -3  -9  -5 965.938 150.032   4
  -3  -9  -4 1102.02 152.720   4
  -3   9  -4 961.381 74.5241   4
  -3  -9  -3-13.7405 46.5589   4
  -3  -9  -2 121.799 63.6754   4
  -3  -9  -2 154.816 46.0438   1
  -3  -9  -1 1292.25 127.304   3
  -3  -9  -1 1244.38 84.3838   1
  -3  -9  -1 1514.71 144.645   4
  -3  -9   0 2777.70 178.840   3
  -3  -9   0 2412.70 166.206   4
  -3  -9   1 877.523 101.800   3
  -3  -9   1 867.595 96.9440   4
  -3   9   2 6116.05 156.851   3
  -3  -9   2 6489.24 270.563   3
  -3  -9   2 6025.40 221.885   4
  -3  -9   3 1234.47 97.0060   4
  -3  -9   3 1458.39 141.819   3
  -3  -9   4 1355.57 94.0978   4
  -3  -9   4 1538.97 150.399   3
  -3  -9   5 38.8261 23.7549   4
  -3  -9   5 67.6083 54.0599   3
  -3  -9   6 1976.99 195.434   3
  -3  -9   7 165.330 74.8508   3
  -3  -9   8 15.0025 19.2049   3
  -3  -9   9 97.8829 71.5235   3
  -3  -9  10 70.2130 70.5717   3
  -3   9  10 27.3395 89.4500   3
  -3  -9  11-74.4959 85.8162   3
  -3   9  11 167.580 89.4746   3
  -3   9  12 473.998 159.251   3
  -3 -10 -11 324.272 139.951   4
  -3 -10 -10 183.798 104.381   4
  -3 -10 -10 194.410 125.683   1
  -3 -10  -9 607.840 177.828   1
  -3 -10  -9 435.572 138.439   4
  -3 -10  -8-77.8606 73.3559   4
  -3 -10  -8-34.9106 85.8439   1
  -3 -10  -7 446.445 142.643   1
  -3 -10  -7 802.961 160.982   4
  -3 -10  -6 178.376 86.9813   4
  -3 -10  -6-84.5777 75.4432   1
  -3 -10  -5 684.455 133.186   1
  -3 -10  -5 923.977 151.873   4
  -3 -10  -4 92.0371 60.8322   1
  -3  10  -4 142.802 28.3408   4
  -3 -10  -4 104.316 64.5592   4
  -3 -10  -3 335.342 92.5285   4
  -3 -10  -3 368.444 79.9508   1
  -3 -10  -2 184.518 48.2420   1
  -3 -10  -2 155.916 63.4599   4
  -3 -10  -1 572.621 89.8358   3
  -3 -10  -1 625.824 62.0063   1
  -3 -10  -1 502.370 92.8506   4
  -3 -10   0 1939.61 155.880   3
  -3 -10   0 1647.39 144.967   4
  -3 -10   1 6565.91 260.463   4
  -3 -10   1 6522.14 275.630   3
  -3 -10   2 141.344 46.9904   4
  -3  10   2 116.284 27.1344   3
  -3 -10   2 150.058 57.0475   3
  -3 -10   3 958.698 86.3196   4
  -3 -10   3 838.138 112.889   3
  -3 -10   4 182.162 41.7274   4
  -3 -10   4 279.849 75.4467   3
  -3 -10   5 3625.47 244.865   3
  -3 -10   5 2852.28 124.646   4
  -3 -10   6 965.848 142.639   3
  -3 -10   7 440.561 107.759   3
  -3 -10   8-3.69596 57.3925   3
  -3 -10   9 58.0217 65.1727   3
  -3  10  10 135.324 74.4571   3
  -3 -10  10-45.2698 72.4204   3
  -3  10  11 240.526 111.473   3
  -3 -10  11 175.959 102.347   3
  -3 -11 -10-51.4177 95.3114   1
  -3 -11 -10-0.34693 69.2779   4
  -3 -11  -9 321.015 129.837   4
  -3 -11  -9 92.8583 101.879   1
  -3 -11  -8 652.585 149.477   4
  -3 -11  -8 659.055 172.587   1
  -3 -11  -7-45.3320 68.9783   1
  -3 -11  -7 120.349 84.9647   4
  -3 -11  -6 224.816 89.8836   1
  -3 -11  -6 188.901 95.4169   4
  -3 -11  -5 298.027 93.0411   1
  -3 -11  -5 448.936 117.541   4
  -3 -11  -4 335.271 100.443   4
  -3 -11  -4 516.165 101.463   1
  -3  11  -4 286.308 33.8087   4
  -3 -11  -3 1224.69 159.441   4
  -3 -11  -3 1265.40 136.636   1
  -3 -11  -2 220.675 54.5971   1
  -3 -11  -2 266.874 80.4112   4
  -3 -11  -1 1472.23 143.746   3
  -3 -11  -1 1290.76 142.063   4
  -3 -11  -1 1259.02 88.4221   1
  -3 -11   0 1322.73 135.263   4
  -3 -11   0 1241.21 128.576   3
  -3 -11   1 3576.68 199.387   4
  -3 -11   1 3358.47 206.449   3
  -3 -11   2 3538.90 184.217   4
  -3 -11   2 3319.73 205.225   3
  -3  11   2 3228.70 122.120   3
  -3 -11   3 95.1897 46.4335   3
  -3 -11   3 144.828 41.8685   4
  -3 -11   4 685.831 109.215   3
  -3 -11   4 521.586 63.4716   4
  -3 -11   5 713.418 62.6942   4
  -3 -11   5 1074.45 142.680   3
  -3 -11   6 1363.65 168.698   3
  -3 -11   7 1693.00 196.743   3
  -3 -11   8 33.1771 63.4828   3
  -3 -11   9 108.202 70.3307   3
  -3 -11  10-97.5392 71.6416   3
  -3  11  10 56.4433 68.0243   3
  -3 -11  11 121.118 79.4542   3
  -3  11  11 205.755 113.663   3
  -3 -12 -10 15.6224 68.0541   1
  -3 -12 -10-28.0651 67.0415   4
  -3 -12  -9 102.619 99.3602   1
  -3 -12  -9 217.973 108.853   4
  -3 -12  -8 227.746 100.480   4
  -3 -12  -8 255.072 120.314   1
  -3 -12  -7 370.729 118.358   4
  -3 -12  -7 324.722 118.354   1
  -3 -12  -6 825.296 158.377   1
  -3 -12  -6 916.298 167.607   4
  -3 -12  -5 101.211 78.2011   4
  -3 -12  -5 59.2702 63.8903   1
  -3 -12  -4 1107.77 150.519   1
  -3 -12  -4 1058.62 161.704   4
  -3 -12  -3 60.6630 51.2267   1
  -3 -12  -3 171.960 75.9273   4
  -3 -12  -2 1988.25 144.189   1
  -3 -12  -2 1691.28 175.288   4
  -3 -12  -1 169.600 35.3730   1
  -3 -12  -1 162.056 67.6563   4
  -3 -12  -1 139.646 54.2321   3
  -3 -12   0 5359.47 266.518   3
  -3 -12   0 5721.06 278.265   4
  -3 -12   1 807.622 111.138   3
  -3  12   1 507.425 37.8047   3
  -3 -12   1 996.577 113.707   4
  -3  12   2 91.9757 25.5793   3
  -3 -12   2 181.495 59.6704   3
  -3 -12   2 139.801 50.4881   4
  -3 -12   3 552.462 73.2310   4
  -3 -12   3 580.537 99.6145   3
  -3 -12   4 102.576 33.1417   4
  -3 -12   4 137.488 52.9904   3
  -3 -12   5 521.293 51.6450   4
  -3 -12   5 654.401 113.357   3
  -3 -12   6 2921.06 242.732   3
  -3 -12   7 229.830 84.1562   3
  -3 -12   8 350.500 101.197   3
  -3 -12   9 36.9396 53.5071   3
  -3 -12  10 574.296 141.566   3
  -3  12  10 448.599 137.886   3
  -3 -12  11 148.748 83.1587   3
  -3  12  11 164.617 95.2150   3
  -3 -13 -10 63.5479 64.0667   4
  -3 -13 -10 34.7186 80.2965   1
  -3 -13  -9-66.1568 89.4883   1
  -3 -13  -9 293.551 124.784   4
  -3 -13  -8 106.233 86.2813   4
  -3 -13  -8-0.62043 65.3880   1
  -3 -13  -7 440.147 128.767   1
  -3 -13  -7-41.8235 67.1213   4
  -3 -13  -6 149.401 86.2501   1
  -3 -13  -6 273.467 99.7716   4
  -3 -13  -5 308.112 105.881   4
  -3 -13  -5 325.269 99.5017   1
  -3 -13  -4-76.7458 56.4477   1
  -3 -13  -4 86.1244 66.3154   4
  -3 -13  -3 2477.26 191.646   1
  -3 -13  -3 1955.39 205.166   4
  -3 -13  -2 17.8379 53.5555   4
  -3 -13  -2 15.7817 36.8422   1
  -3 -13  -1 3161.94 214.153   3
  -3 -13  -1 2599.33 127.521   1
  -3 -13  -1 3473.57 242.794   4
  -3 -13   0 1627.31 155.822   3
  -3 -13   0 1491.88 152.557   4
  -3 -13   1 1635.11 145.995   4
  -3 -13   1 1522.10 152.537   3
  -3  13   1 965.436 57.3715   3
  -3 -13   2 780.067 111.390   3
  -3 -13   2 748.811 93.0425   4
  -3 -13   3 212.489 70.5577   3
  -3 -13   3 172.040 47.1706   4
  -3 -13   4 83.6078 50.7821   3
  -3 -13   4 10.5795 24.6581   4
  -3 -13   5 273.142 81.2658   3
  -3 -13   6 249.443 82.4481   3
  -3 -13   7 1405.17 180.177   3
  -3 -13   8 178.423 79.4470   3
  -3 -13   9 332.353 112.417   3
  -3 -13  10 232.601 93.1948   3
  -3 -13  11 270.437 114.283   3
  -3  13  11 237.882 107.779   3
  -3 -14 -10-157.926 98.5845   1
  -3 -14  -9 136.990 79.1908   4
  -3 -14  -9 97.9012 84.8767   1
  -3 -14  -8-11.9642 52.8519   4
  -3 -14  -8 88.9975 85.2427   1
  -3 -14  -7 742.159 164.160   4
  -3 -14  -7 508.867 144.365   1
  -3 -14  -6-95.0966 67.7146   4
  -3 -14  -6-90.3851 70.8013   1
  -3 -14  -5 178.808 88.2699   4
  -3 -14  -5 122.203 70.8849   1
  -3 -14  -4 315.789 89.5836   1
  -3 -14  -4 431.400 113.371   4
  -3 -14  -3-8.34875 50.4556   4
  -3 -14  -3 115.798 57.5107   1
  -3 -14  -2 2015.53 203.159   4
  -3 -14  -2 1739.93 140.901   1
  -3 -14  -1 916.323 124.049   3
  -3 -14  -1 970.185 138.382   4
  -3 -14  -1 730.661 68.9627   1
  -3 -14   0 1461.72 152.744   4
  -3 -14   0 1498.05 153.563   3
  -3 -14   1 384.308 83.1849   4
  -3 -14   1 323.811 82.7431   3
  -3 -14   2 74.8535 47.2954   3
  -3 -14   2 94.3842 48.2515   4
  -3 -14   3 84.1577 41.3930   4
  -3 -14   3 72.6014 46.8495   3
  -3 -14   4 17.0771 21.9622   4
  -3 -14   4 101.764 58.3249   3
  -3 -14   5 1498.52 173.157   3
  -3 -14   6 464.776 105.190   3
  -3 -14   7 239.155 84.5779   3
  -3 -14   8 585.696 134.139   3
  -3 -14   9 206.108 89.6711   3
  -3 -14  10 199.498 89.8103   3
  -3 -14  11 44.0415 75.7543   3
  -3  14  11 278.019 122.293   3
  -3 -15  -9 87.7572 90.7232   4
  -3 -15  -9 6.17554 51.7119   1
  -3 -15  -8 442.437 145.572   4
  -3 -15  -8 186.464 113.570   1
  -3 -15  -7-64.0970 80.9071   1
  -3 -15  -7-7.07774 59.7573   4
  -3 -15  -6 1187.57 193.497   4
  -3 -15  -6 794.042 151.199   1
  -3 -15  -5 129.697 81.5052   4
  -3 -15  -5 2.40572 40.5219   1
  -3 -15  -4 199.999 70.4863   1
  -3 -15  -4-53.0415 69.5952   4
  -3 -15  -3 910.795 156.537   4
  -3 -15  -3 855.862 119.977   1
  -3 -15  -2 100.998 43.9570   1
  -3 -15  -2 39.9496 55.8478   4
  -3 -15  -1 225.471 77.6879   4
  -3 -15  -1 387.974 81.9996   3
  -3 -15  -1 187.726 40.2205   1
  -3 -15   0 2526.40 201.911   3
  -3 -15   0 2587.70 207.767   4
  -3 -15   1 53.4147 42.7840   4
  -3 -15   1 148.730 60.0002   3
  -3 -15   2 243.567 74.6352   3
  -3 -15   2 260.253 63.9590   4
  -3 -15   3-6.24038 25.4684   4
  -3 -15   3 21.7436 47.8338   3
  -3 -15   4 2118.52 199.125   3
  -3 -15   4 1585.72 107.707   4
  -3 -15   5 90.9152 58.4943   3
  -3 -15   6 292.585 92.1983   3
  -3 -15   7 155.799 76.8449   3
  -3 -15   8-47.9646 58.4851   3
  -3 -15   9 93.1081 76.4164   3
  -3 -15  10 110.949 75.5341   3
  -3  15  11-148.300 84.0121   3
  -3 -16  -9-13.4121 59.1709   4
  -3 -16  -8 34.7901 90.5742   1
  -3 -16  -8-38.6178 57.6694   4
  -3 -16  -7 867.344 181.999   4
  -3 -16  -7 882.508 172.478   1
  -3 -16  -6 198.070 86.1192   1
  -3 -16  -6-139.134 95.1062   4
  -3 -16  -5 359.773 104.925   1
  -3 -16  -5 233.499 99.0082   4
  -3 -16  -4-72.7758 66.8644   4
  -3 -16  -4-2.08875 43.0770   1
  -3 -16  -3 46.9116 44.1620   1
  -3 -16  -3-5.43686 56.7812   4
  -3 -16  -2 150.094 83.0732   4
  -3 -16  -2 216.585 56.1549   1
  -3 -16  -1 363.128 98.4184   4
  -3 -16   0 77.6085 54.5183   3
  -3 -16   0 104.550 62.7291   4
  -3 -16   1 744.001 110.161   4
  -3 -16   1 757.399 119.518   3
  -3 -16   2 8.24501 41.1242   3
  -3 -16   2 49.6423 39.9627   4
  -3 -16   3 1329.47 157.490   3
  -3 -16   3 1292.59 118.623   4
  -3 -16   4 178.641 73.3041   3
  -3 -16   5 560.548 114.195   3
  -3 -16   6 125.428 69.3774   3
  -3 -16   7-5.70156 35.9491   3
  -3 -16   8-0.72798 51.1738   3
  -3 -16   9 210.400 89.2070   3
  -3 -16  10 47.4234 41.2523   3
  -3 -17  -8 143.711 99.3267   4
  -3 -17  -7 110.742 90.9644   4
  -3 -17  -6 447.827 138.971   4
  -3 -17  -5 346.758 115.105   4
  -3 -17  -4-183.135 94.5698   4
  -3 -17  -3 56.8842 62.8297   4
  -3 -17  -2 71.2288 57.9080   4
  -3 -17  -1 1719.99 196.341   4
  -3 -17   0 926.120 131.089   3
  -3 -17   0 840.525 128.689   4
  -3 -17   1 19.1145 50.4480   3
  -3 -17   1 23.4744 49.0364   4
  -3 -17   2 51.3622 53.7133   3
  -3 -17   2 121.373 44.8437   4
  -3 -17   3 65.1853 39.4981   4
  -3 -17   3 30.0908 45.6388   3
  -3 -17   4 801.304 132.999   3
  -3 -17   5 154.163 71.3648   3
  -3 -17   6 200.249 80.9930   3
  -3 -17   7 366.337 107.020   3
  -3 -17   8 188.233 85.8281   3
  -3 -17   9 221.390 96.4703   3
  -3 -17  10 56.7042 63.8764   3
  -3 -18  -8 43.6098 49.8625   4
  -3 -18  -7-122.170 81.9178   4
  -3 -18  -6 286.507 129.228   4
  -3 -18  -5-72.6790 74.7956   4
  -3 -18  -4 279.063 97.2862   4
  -3 -18  -3 0.92268 57.0281   4
  -3 -18  -2 656.325 140.347   4
  -3 -18  -1 501.546 116.773   4
  -3 -18   0 1066.15 144.010   3
  -3 -18   0 1175.59 157.861   4
  -3 -18   1-30.2442 49.4594   3
  -3 -18   1 42.6256 49.7100   4
  -3 -18   2 309.509 87.4080   3
  -3 -18   2 155.242 60.7419   4
  -3 -18   3 197.321 71.1216   3
  -3 -18   4 317.424 90.9682   3
  -3 -18   5 15.2678 45.7360   3
  -3 -18   6 484.513 115.307   3
  -3 -18   7 260.456 110.433   3
  -3 -18   8 321.746 103.666   3
  -3 -18   9 20.7423 55.0684   3
  -3 -18  10-42.3354 50.0831   3
  -3 -19  -8-64.1706 78.5520   4
  -3 -19  -7 15.9187 54.6651   4
  -3 -19  -6-17.2097 67.3805   4
  -3 -19  -5 444.921 130.185   4
  -3 -19  -4 127.835 85.6009   4
  -3 -19  -3 292.379 111.262   4
  -3 -19  -2 234.147 89.1970   4
  -3 -19  -1 569.451 124.109   4
  -3 -19   0 182.627 66.8834   3
  -3 -19   0 159.785 71.5468   4
  -3 -19   1 1142.97 152.231   3
  -3 -19   1 1105.06 142.495   4
  -3 -19   2 3.73542 38.9905   3
  -3 -19   2 337.878 73.2250   4
  -3 -19   3 29.2074 51.7766   3
  -3 -19   4 61.1350 47.4088   3
  -3 -19   5 777.332 138.618   3
  -3 -19   6 174.075 74.2716   3
  -3 -19   7 199.838 80.3110   3
  -3 -19   8 116.853 83.6396   3
  -3 -19   9 171.385 92.4519   3
  -3 -20  -7-66.4395 71.8685   4
  -3 -20  -6-32.1379 53.0616   4
  -3 -20  -5 348.652 119.189   4
  -3 -20  -4 423.344 121.655   4
  -3 -20  -3 207.455 94.1752   4
  -3 -20  -2 418.571 114.677   4
  -3 -20  -1-185.967 85.2155   4
  -3 -20   0 764.736 133.883   4
  -3 -20   0 306.966 82.8316   3
  -3 -20   1 581.734 117.293   3
  -3 -20   1 768.260 121.578   4
  -3 -20   2 192.850 63.4627   4
  -3 -20   2 264.425 90.4614   3
  -3 -20   3-23.0319 47.4415   3
  -3 -20   4 220.940 84.7943   3
  -3 -20   5 168.228 81.3304   3
  -3 -20   6 125.338 60.8114   3
  -3 -20   7 106.362 66.1333   3
  -3 -20   8 89.4407 67.1518   3
  -3 -20   9 20.8882 39.6805   3
  -3 -21  -7-62.7392 53.3706   4
  -3 -21  -6 21.7984 70.4709   4
  -3 -21  -5 69.6773 69.2494   4
  -3 -21  -4 664.764 152.726   4
  -3 -21  -3 69.7344 79.7662   4
  -3 -21  -2 162.123 80.7131   4
  -3 -21  -1 120.647 73.9712   4
  -3 -21   0 231.368 86.7937   3
  -3 -21   0 221.919 79.7955   4
  -3 -21   1 164.212 68.9708   4
  -3 -21   1 110.664 55.8975   3
  -3 -21   2 521.782 106.915   3
  -3 -21   3 106.309 74.8030   3
  -3 -21   4 152.782 72.8372   3
  -3 -21   5 88.9396 69.6477   3
  -3 -21   6 367.271 105.641   3
  -3 -21   7 36.9474 62.1623   3
  -3 -21   8 24.2530 49.6051   3
  -3 -21   9-90.0810 76.9175   3
  -3 -22  -6-150.030 88.6647   4
  -3 -22  -5 352.285 132.147   4
  -3 -22  -4 348.238 119.767   4
  -3 -22  -3-30.0973 68.6044   4
  -3 -22  -2 109.902 77.9870   4
  -3 -22  -1 52.5078 60.8596   4
  -3 -22   0 197.455 78.8595   4
  -3 -22   1 219.530 81.4199   3
  -3 -22   1 271.043 82.5325   4
  -3 -22   2 35.6214 54.1941   3
  -3 -22   3 128.878 70.1518   3
  -3 -22   4 50.8335 52.9666   3
  -3 -22   5 417.401 106.047   3
  -3 -22   6 85.3132 62.7222   3
  -3 -22   7 27.4246 47.3709   3
  -3 -22   8 89.1615 70.2346   3
  -3 -23  -6 138.233 95.5139   4
  -3 -23  -5 31.8899 55.9155   4
  -3 -23  -4 133.230 95.9854   4
  -3 -23  -3 189.857 99.8633   4
  -3 -23  -2 360.397 113.979   4
  -3 -23  -1 92.7636 59.0530   4
  -3 -23   0 4.70783 57.7835   4
  -3 -23   1-5.85099 60.0382   3
  -3 -23   2 100.948 64.4666   3
  -3 -23   3 67.2710 60.3725   3
  -3 -23   4 121.788 63.6310   3
  -3 -23   5 106.298 67.1814   3
  -3 -23   6 200.742 82.8945   3
  -3 -23   7-0.25547 30.4650   3
  -3 -24  -5 26.9220 66.9453   4
  -3 -24  -4-81.3317 87.2408   4
  -3 -24  -3 77.2219 67.6909   4
  -3 -24  -2 335.621 120.910   4
  -3 -24  -1 118.574 74.6856   4
  -3 -24   0 278.451 89.6624   4
  -3 -24   1-38.2387 49.7311   3
  -3 -24   2-42.4619 54.8661   3
  -3 -24   3-1.53440 50.4172   3
  -3 -24   4 59.6105 56.3089   3
  -3 -24   5 54.0465 60.9506   3
  -3 -24   6 25.9497 52.8150   3
  -3 -24   7-83.4871 65.2522   3
  -3 -25  -5-74.8500 76.0325   4
  -3 -25  -4 177.213 99.3244   4
  -3 -25  -3 242.462 122.458   4
  -3 -25  -2-27.8537 64.5158   4
  -3 -25  -1 188.673 83.8604   4
  -3 -25   2 110.080 64.8111   3
  -3 -25   3-0.67170 45.0004   3
  -3 -25   4 76.4846 57.0311   3
  -3 -25   5 165.227 83.3701   3
  -3 -26  -4 104.238 82.6643   4
  -3 -26  -3-127.376 77.3676   4
  -3 -26  -2 12.7800 39.6878   4
  -3 -26   2-10.3884 53.1616   3
  -3 -26   3 299.377 91.1067   3
  -3 -27  -3-6.54161 71.5606   4
  -3 -27  -2 85.8830 66.3612   4
  -2   0  -9-92.1790 57.8464   4
  -2   0  -8 1918.84 190.494   4
  -2   0  -7 130.508 54.5437   4
  -2   0  -6 662.582 100.078   4
  -2   0  -5 123.468 52.2866   4
  -2   0  -4 18268.6 417.673   4
  -2   0  -3 15.6244 33.6094   4
  -2   0  -2 3460.28 147.595   4
  -2   0  -1 15.3920 27.3422   4
  -2   0   0 444.972 55.8682   1
  -2   0   0 400.516 39.1148   3
  -2   0   1 15.0047 19.0856   3
  -2   0   1 2.74199 23.4607   1
  -2   0   2 5604.03 192.866   1
  -2   0   2 5231.56 172.867   3
  -2   0   3 15.9298 36.1166   3
  -2   0   4 7804.30 298.354   3
  -2   0   5 146.833 66.9169   3
  -2   0   6 6236.49 335.281   3
  -2   0   7-35.0263 62.2366   3
  -2   0   8 250.242 94.6986   3
  -2   0   9-67.8124 65.0349   3
  -2   0  10 288.346 117.072   3
  -2   0  11-26.4855 79.1208   3
  -2   0  12 202.305 115.668   3
  -2  -1  -9 226.724 84.9280   4
  -2   1  -8 315.657 71.5756   4
  -2  -1  -8 298.820 86.2306   4
  -2  -1  -7 1164.54 145.509   4
  -2   1  -7 871.665 119.877   4
  -2  -1  -6 45.3067 42.9938   4
  -2   1  -6 91.0053 47.8252   4
  -2  -1  -5 3821.36 219.400   4
  -2   1  -5 3490.70 193.065   4
  -2   1  -4 155.009 50.3994   4
  -2  -1  -4 186.945 52.8253   4
  -2   1  -3 9957.68 268.426   4
  -2  -1  -3 9598.98 286.982   4
  -2  -1  -2 2716.84 138.549   4
  -2   1  -2 2704.18 125.434   4
  -2  -1  -1 976.203 77.7988   4
  -2   1   0 6401.41 124.548   3
  -2  -1   0 5923.39 151.268   3
  -2  -1   0 6636.31 175.278   1
  -2  -1   1 80.0506 27.7525   1
  -2  -1   1 39.8133 22.4353   3
  -2   1   1 101.516 24.0699   3
  -2  -1   2 4502.10 164.512   3
  -2   1   2 4252.83 153.387   3
  -2  -1   3 5490.35 215.223   3
  -2   1   3 5655.40 215.849   3
  -2  -1   4 793.358 100.587   3
  -2   1   4 743.973 101.482   3
  -2   1   5 15833.0 476.629   3
  -2  -1   5 15725.4 471.087   3
  -2  -1   6 67.9447 54.4619   3
  -2   1   6 88.2675 59.8021   3
  -2  -1   7 193.205 81.5930   3
  -2   1   7 125.090 77.0838   3
  -2  -1   8 104.366 72.6567   3
  -2   1   8-6.10036 62.4810   3
  -2  -1   9 387.306 120.998   3
  -2   1   9 316.826 118.595   3
  -2  -1  10 619.201 166.425   3
  -2   1  10 613.967 157.211   3
  -2  -1  11-59.5851 85.1007   3
  -2   1  11-237.260 115.080   3
  -2  -1  12-18.1269 74.8476   3
  -2   1  12 71.2990 72.6867   3
  -2  -2 -10-12.2703 49.7541   4
  -2  -2  -9 1218.90 172.407   4
  -2   2  -8 608.273 99.8820   4
  -2  -2  -8 883.625 140.197   4
  -2  -2  -7 531.638 105.098   4
  -2   2  -7 439.870 87.8256   4
  -2   2  -6 336.539 68.7918   4
  -2  -2  -6 268.908 79.1976   4
  -2  -2  -5 22.2133 36.3697   4
  -2   2  -5 7.78094 30.4385   4
  -2   2  -4 3294.22 162.452   4
  -2  -2  -4 2882.54 182.036   4
  -2   2  -3 2775.18 138.053   4
  -2  -2  -3 2914.40 166.967   4
  -2   2  -2 1600.28 93.4640   4
  -2  -2  -2 1505.88 110.084   4
  -2  -2  -1 10280.5 247.905   4
  -2  -2   0 7658.63 199.574   4
  -2  -2   0 7871.18 189.340   3
  -2  -2   0 8187.60 172.557   1
  -2   2   1 1620.63 65.3636   3
  -2  -2   1 1522.86 69.7570   1
  -2  -2   1 1599.45 89.1413   3
  -2  -2   2 12500.2 277.999   3
  -2   2   2 12312.6 253.351   3
  -2  -2   3 9674.95 285.541   3
  -2  -2   4 1730.36 145.150   3
  -2  -2   5 140.703 69.5626   3
  -2  -2   5 54.0231 44.3211   2
  -2  -2   6 2322.61 206.372   3
  -2  -2   6 2262.09 173.521   2
  -2  -2   7 101.297 72.6839   3
  -2  -2   7-84.4500 50.9239   2
  -2  -2   8 278.672 105.507   3
  -2   2   8 177.938 95.7999   3
  -2  -2   9 782.526 162.086   3
  -2   2   9 905.054 171.833   3
  -2  -2  10 78.9534 84.8036   3
  -2   2  10-66.5739 90.0112   3
  -2  -2  11 1295.81 227.877   3
  -2   2  11 1398.94 234.454   3
  -2  -2  12 24.0184 73.6752   3
  -2   2  12-61.9834 89.5326   3
  -2  -3 -10 841.699 157.750   4
  -2  -3  -9 57.6940 46.3997   4
  -2  -3  -8 1324.93 177.841   4
  -2   3  -8 1053.90 126.566   4
  -2  -3  -7 90.3817 62.0242   4
  -2   3  -7 73.7882 45.9136   4
  -2  -3  -6 87.7802 52.7082   4
  -2   3  -6 245.276 59.3710   4
  -2  -3  -5 59.8881 56.7979   4
  -2   3  -5 35.7012 34.3266   4
  -2  -3  -4 785.309 104.445   4
  -2   3  -4 839.331 82.3906   4
  -2   3  -3 152.998 39.5515   4
  -2  -3  -3 269.541 66.2755   4
  -2   3  -2 13808.5 260.353   4
  -2  -3  -2 13501.9 334.246   4
  -2  -3  -1 6851.09 213.369   4
  -2  -3   0 8787.12 215.884   3
  -2  -3   0 8516.49 215.346   4
  -2  -3   0 8789.63 152.833   1
  -2  -3   1 2346.69 113.031   3
  -2   3   1 2376.76 73.8020   3
  -2  -3   2 7849.05 229.195   3
  -2  -3   3 699.208 84.7556   3
  -2  -3   4 3676.65 206.311   3
  -2  -3   4 3962.43 196.387   2
  -2  -3   5 245.845 65.4660   2
  -2  -3   5 262.226 71.7934   3
  -2  -3   6-5.70394 48.4232   2
  -2  -3   6 137.981 70.0291   3
  -2  -3   7 56.2552 45.3757   2
  -2  -3   7 64.0086 70.1681   3
  -2  -3   8 609.186 133.414   3
  -2  -3   9 35.9265 58.9012   3
  -2   3   9-42.0879 76.6026   3
  -2  -3  10 1783.19 250.676   3
  -2   3  10 1990.02 260.623   3
  -2  -3  11-164.529 105.226   3
  -2   3  11-196.833 105.811   3
  -2  -3  12 336.889 117.982   3
  -2   3  12 485.908 151.185   3
  -2  -4 -11 434.900 170.482   1
  -2  -4 -10-114.558 73.5856   4
  -2  -4  -9 505.864 121.759   4
  -2  -4  -8 49.1181 61.3581   4
  -2  -4  -7 1498.60 181.117   4
  -2   4  -7 1059.46 105.282   4
  -2  -4  -6 478.059 103.518   4
  -2   4  -6 326.640 63.7004   4
  -2   4  -5 132.862 40.6568   4
  -2  -4  -5 100.094 57.0673   4
  -2  -4  -4 1774.59 155.734   4
  -2   4  -4 1603.08 103.496   4
  -2   4  -3 7846.83 206.781   4
  -2  -4  -3 8369.91 299.675   4
  -2  -4  -2 3568.82 183.474   4
  -2   4  -2 3716.67 134.223   4
  -2  -4  -1 9524.87 265.367   4
  -2  -4  -1 9937.27 254.231   3
  -2  -4   0 13189.8 279.406   3
  -2  -4   0 12169.7 267.079   4
  -2  -4   1 63.4876 29.5834   4
  -2  -4   1 89.3631 33.2150   3
  -2   4   1 48.8945 15.0942   3
  -2  -4   2 4702.42 183.323   3
  -2  -4   3 11314.9 316.258   3
  -2  -4   4 4969.93 237.423   3
  -2  -4   4 4858.09 223.574   2
  -2  -4   5 1100.15 120.566   2
  -2  -4   5 1286.58 142.517   3
  -2  -4   6 195.269 62.0915   2
  -2  -4   6 261.899 85.3279   3
  -2  -4   7 1149.33 142.885   2
  -2  -4   7 1327.88 172.319   3
  -2  -4   8 589.732 114.689   2
  -2  -4   8 602.334 136.408   3
  -2  -4   9 1416.81 210.527   3
  -2   4   9 1476.78 217.606   3
  -2  -4  10-86.7594 88.0503   3
  -2   4  10 47.9576 84.2168   3
  -2  -4  11 377.628 135.582   3
  -2   4  11 302.370 127.815   3
  -2  -4  12-178.378 125.448   3
  -2   4  12 88.4199 90.1359   3
  -2  -5 -11 51.8102 92.7155   1
  -2  -5 -10 116.588 75.3045   4
  -2  -5  -9 252.779 95.5795   4
  -2  -5  -8 585.638 133.999   4
  -2   5  -7 1156.21 105.885   4
  -2  -5  -7 1335.79 175.990   4
  -2   5  -6 824.317 86.2790   4
  -2  -5  -6 802.978 136.057   4
  -2   5  -5 1004.61 85.5416   4
  -2  -5  -5 1286.27 150.451   4
  -2   5  -4 1573.34 96.1881   4
  -2  -5  -4 1734.27 160.120   4
  -2  -5  -3 8776.46 318.221   4
  -2   5  -3 8432.09 199.484   4
  -2  -5  -2 5079.94 223.601   4
  -2  -5  -1 717.246 79.4693   3
  -2  -5  -1 684.984 83.6370   4
  -2  -5   0 1634.05 107.773   3
  -2  -5   0 1489.64 101.796   4
  -2  -5   1 62.5844 28.4543   4
  -2  -5   1 99.7518 35.7495   3
  -2  -5   2 1268.27 102.412   3
  -2  -5   3 7181.73 259.205   3
  -2  -5   3 7109.02 254.744   2
  -2  -5   4 1501.10 93.5099   4
  -2  -5   4 1527.16 137.069   3
  -2  -5   4 1499.33 132.212   2
  -2  -5   5 2704.75 197.884   3
  -2  -5   5 2665.09 185.625   2
  -2  -5   6 309.666 76.5453   2
  -2  -5   6 435.199 101.079   3
  -2  -5   7 690.481 116.222   2
  -2  -5   7 902.438 147.468   3
  -2  -5   8 892.463 163.046   3
  -2  -5   8 997.017 144.005   2
  -2  -5   9 755.521 156.096   3
  -2  -5  10 186.753 101.672   3
  -2   5  10 539.083 148.437   3
  -2  -5  11-276.892 116.322   3
  -2   5  11 13.0613 59.1059   3
  -2  -5  12 284.872 114.304   3
  -2   5  12 36.2876 56.9193   3
  -2  -6 -11 71.8030 66.7717   4
  -2  -6 -11 97.4647 99.3199   1
  -2  -6 -10 78.0199 81.5079   4
  -2  -6 -10-264.103 136.374   1
  -2  -6  -9 16.3058 30.1342   4
  -2  -6  -8 938.015 160.670   4
  -2  -6  -7 230.354 92.4794   4
  -2  -6  -6 4201.12 292.053   4
  -2   6  -6 3093.19 143.795   4
  -2  -6  -5 43.3410 58.5210   4
  -2   6  -5 16.3999 19.6960   4
  -2  -6  -4 643.904 107.390   4
  -2   6  -4 661.051 57.6600   4
  -2   6  -3 105.336 27.9819   4
  -2  -6  -3 86.2472 52.0117   4
  -2  -6  -2 12385.9 359.736   4
  -2  -6  -1 2093.77 132.240   3
  -2  -6  -1 2192.45 142.264   4
  -2  -6   0 122.556 42.7617   4
  -2  -6   0 115.145 42.5330   3
  -2   6   1 207.241 23.5366   3
  -2  -6   1 256.761 47.0527   4
  -2  -6   1 231.901 49.0564   3
  -2  -6   2 1677.70 91.9464   4
  -2  -6   2 1907.46 129.588   3
  -2  -6   3 983.319 104.425   3
  -2  -6   3 967.232 101.073   2
  -2  -6   4 11169.5 361.086   3
  -2  -6   4 10941.0 352.804   2
  -2  -6   5 348.578 76.8399   2
  -2  -6   5 277.057 44.5230   4
  -2  -6   5 389.313 87.6974   3
  -2  -6   6 1388.59 159.184   3
  -2  -6   6 1126.76 138.030   2
  -2  -6   7 341.668 87.8853   2
  -2  -6   7 308.519 91.8245   3
  -2  -6   8 2293.07 241.294   3
  -2  -6   8 2580.14 230.111   2
  -2  -6   9 174.712 87.4858   3
  -2  -6  10 241.526 102.178   3
  -2   6  10 52.9738 87.9156   3
  -2  -6  11-109.828 80.1495   3
  -2   6  11 51.5076 82.8756   3
  -2   6  12 28.2703 59.7223   3
  -2  -6  12 167.693 96.4437   3
  -2  -7 -11-31.8204 92.0787   1
  -2  -7 -11 282.889 119.051   4
  -2  -7 -10 28.0242 90.4212   1
  -2  -7 -10 133.855 88.4566   4
  -2  -7  -9-1.71328 78.8198   1
  -2  -7  -9 60.0926 69.4208   4
  -2  -7  -8 58.7597 55.8692   4
  -2  -7  -7 1899.18 216.471   4
  -2   7  -6 132.002 27.3886   4
  -2  -7  -6 227.331 92.5625   4
  -2   7  -5 2422.49 99.6870   4
  -2  -7  -5 3660.31 261.188   4
  -2  -7  -4 177.176 72.7428   4
  -2   7  -4 113.046 23.7212   4
  -2   7  -3 1535.51 77.8293   4
  -2  -7  -3 1588.04 152.473   4
  -2  -7  -2 3196.01 193.875   4
  -2  -7  -1 2981.95 162.403   3
  -2  -7  -1 2890.68 168.718   4
  -2  -7  -1 2784.45 123.666   1
  -2   7  -1 2850.51 126.070   4
  -2  -7   0 496.038 70.3208   3
  -2  -7   0 532.094 72.8778   4
  -2  -7   0 380.339 31.8984   1
  -2  -7   1 54.0918 29.7478   3
  -2  -7   1 49.8593 35.5553   4
  -2   7   1 35.7746 15.5812   3
  -2  -7   2 1160.70 105.373   3
  -2  -7   2 967.186 73.8060   4
  -2  -7   3 6268.49 166.289   4
  -2  -7   3 6907.35 264.533   3
  -2  -7   3 6946.90 267.432   2
  -2  -7   4 1110.32 118.920   3
  -2  -7   4 1117.41 124.004   2
  -2  -7   5 4127.00 243.586   3
  -2  -7   5 3740.16 138.006   4
  -2  -7   5 4176.25 243.402   2
  -2  -7   6 1065.05 136.750   2
  -2  -7   6 947.763 135.370   3
  -2  -7   7 3560.44 258.475   2
  -2  -7   7 3798.23 280.468   3
  -2  -7   8 69.6888 54.4218   2
  -2  -7   8 224.162 85.3186   3
  -2  -7   9 115.545 74.8152   3
  -2  -7  10-58.0349 67.6178   3
  -2  -7  11 297.855 117.288   3
  -2   7  11 191.160 98.3756   3
  -2  -7  12-24.0073 61.8939   3
  -2   7  12 54.9722 79.6890   3
  -2  -8 -11 440.587 143.078   4
  -2  -8 -11-122.231 120.993   1
  -2  -8 -10 38.4008 94.7347   1
  -2  -8 -10 109.167 80.7976   4
  -2  -8  -9 187.329 101.913   1
  -2  -8  -9 340.357 117.701   4
  -2  -8  -8-24.1045 63.6681   1
  -2  -8  -8 31.8104 75.6675   4
  -2  -8  -7 209.398 77.2575   4
  -2  -8  -7 210.363 98.5636   1
  -2  -8  -6 3030.28 259.792   4
  -2  -8  -5 691.916 125.699   4
  -2  -8  -4 426.589 93.7910   4
  -2   8  -4 317.081 26.8702   4
  -2   8  -3 2285.83 89.3349   4
  -2  -8  -3 2376.29 190.207   4
  -2  -8  -3 2318.69 172.923   1
  -2  -8  -2 3851.46 188.935   1
  -2   8  -2 4145.29 140.059   4
  -2  -8  -2 4580.10 239.063   4
  -2  -8  -1 4922.04 227.145   4
  -2  -8  -1 4696.72 163.913   1
  -2  -8  -1 4760.92 211.746   3
  -2  -8   0 645.966 81.5471   3
  -2  -8   0 475.300 40.2298   1
  -2  -8   0 616.078 80.8652   4
  -2   8   0 580.786 41.8502   3
  -2   8   1 5378.15 125.424   3
  -2  -8   1 5450.51 215.357   3
  -2  -8   1 5571.39 201.158   4
  -2  -8   2 1898.07 105.935   4
  -2  -8   2 2127.41 145.091   3
  -2  -8   3 849.874 100.446   3
  -2  -8   3 924.775 105.755   2
  -2  -8   3 819.930 63.4559   4
  -2  -8   4 3567.27 115.092   4
  -2  -8   4 4229.27 231.005   3
  -2  -8   4 4231.42 233.925   2
  -2  -8   5 55.2852 50.1551   2
  -2  -8   5 66.3293 19.5469   4
  -2  -8   5 135.234 62.4386   3
  -2  -8   6 866.172 127.750   2
  -2  -8   6 790.325 124.370   3
  -2  -8   7 371.747 94.6577   2
  -2  -8   7 513.321 112.353   3
  -2  -8   8 443.938 106.838   2
  -2  -8   8 569.823 130.414   3
  -2  -8   9 103.914 70.1117   2
  -2  -8   9 328.853 106.034   3
  -2  -8  10 167.125 93.2748   3
  -2  -8  11 433.861 136.202   3
  -2   8  11 504.134 159.444   3
  -2  -8  12-9.01889 85.0259   3
  -2   8  12 90.6177 74.3736   3
  -2  -9 -11 238.209 135.429   1
  -2  -9 -11-30.3757 71.2842   4
  -2  -9 -10 754.030 176.189   4
  -2  -9 -10 434.478 172.089   1
  -2  -9  -9 85.2427 90.9106   1
  -2  -9  -9 78.4800 71.6895   4
  -2  -9  -8 348.406 115.614   4
  -2  -9  -8 569.648 161.195   1
  -2  -9  -7 6.65715 56.7456   4
  -2  -9  -7 4.79195 61.5279   1
  -2  -9  -6 77.9247 68.7371   4
  -2  -9  -6 158.433 78.4609   1
  -2  -9  -5 577.934 118.961   4
  -2  -9  -5 637.672 128.811   1
  -2  -9  -4 582.911 113.750   4
  -2  -9  -4 705.100 118.247   1
  -2  -9  -3 417.306 93.1169   4
  -2   9  -3 313.717 33.1902   4
  -2   9  -3 405.920 38.2956   4
  -2  -9  -3 351.555 80.7509   1
  -2   9  -2 2222.66 108.516   4
  -2  -9  -2 2643.19 192.030   4
  -2  -9  -2 2253.74 148.769   1
  -2  -9  -1 687.204 70.1015   1
  -2  -9  -1 719.950 91.3170   3
  -2  -9  -1 758.165 100.515   4
  -2  -9   0 10661.9 319.604   3
  -2   9   0 10997.7 194.720   3
  -2  -9   0 9716.47 188.521   1
  -2  -9   0 10922.0 322.935   4
  -2  -9   1 289.173 53.3927   4
  -2  -9   1 211.633 54.3298   3
  -2   9   1 201.294 28.6426   3
  -2  -9   2 5282.21 231.752   3
  -2  -9   2 5074.18 181.084   4
  -2  -9   3 1033.19 113.444   3
  -2  -9   3 1111.94 76.0650   4
  -2  -9   3 1060.83 115.270   2
  -2  -9   4 428.932 41.4941   4
  -2  -9   4 429.381 83.6080   2
  -2  -9   4 511.599 88.1360   3
  -2  -9   5-40.8191 13.6665   4
  -2  -9   5 37.0338 48.5449   3
  -2  -9   5 19.9948 9.04077   4
  -2  -9   5-42.6460 55.6313   2
  -2  -9   6 17.0863 47.9674   3
  -2  -9   6 29.5030 44.2877   2
  -2  -9   7 197.623 72.0875   2
  -2  -9   7 170.100 81.3512   3
  -2  -9   8 340.306 94.9211   2
  -2  -9   8 595.586 132.490   3
  -2  -9   9 77.9099 64.2330   2
  -2  -9   9 66.5025 75.4312   3
  -2  -9  10 720.787 162.120   3
  -2  -9  11 158.234 95.3978   3
  -2   9  11 241.645 115.702   3
  -2   9  12 589.490 166.286   3
  -2 -10 -11 688.075 206.604   1
  -2 -10 -11 260.965 119.129   4
  -2 -10 -10 145.176 115.277   1
  -2 -10 -10-20.9103 48.7423   4
  -2 -10  -9 697.282 157.442   4
  -2 -10  -9 401.320 152.783   1
  -2 -10  -8 133.999 98.8900   1
  -2 -10  -8 245.558 96.5361   4
  -2 -10  -7 358.083 124.437   1
  -2 -10  -7 338.059 106.667   4
  -2 -10  -6 203.513 92.5551   1
  -2 -10  -6 43.2861 62.7048   4
  -2 -10  -5 108.346 77.1173   4
  -2 -10  -5-6.67381 56.7586   1
  -2 -10  -4 1429.98 171.317   4
  -2 -10  -4 1337.13 158.122   1
  -2 -10  -3 1269.29 134.589   1
  -2 -10  -3 1262.32 149.090   4
  -2  10  -3 946.336 55.7202   4
  -2  10  -3 869.451 52.7895   4
  -2 -10  -2 545.886 97.2777   4
  -2 -10  -2 472.963 72.3015   1
  -2  10  -2 560.786 59.1778   4
  -2 -10  -1 2243.68 169.437   4
  -2 -10  -1 2290.44 158.219   3
  -2 -10  -1 2295.12 127.876   1
  -2 -10   0 115.998 49.8485   3
  -2 -10   0 163.267 52.8623   4
  -2 -10   0 124.781 27.8356   1
  -2  10   0 98.3601 22.2032   3
  -2 -10   1 14592.5 378.784   3
  -2  10   1 13154.7 229.206   3
  -2 -10   1 14980.5 360.187   4
  -2 -10   2 139.016 39.4669   4
  -2 -10   2 112.230 49.0443   3
  -2 -10   3 312.414 45.9884   4
  -2 -10   3 318.703 70.3903   2
  -2 -10   3 259.295 63.0221   3
  -2 -10   4 166.659 62.8514   2
  -2 -10   4 192.547 64.1611   3
  -2 -10   4 155.609 25.4130   4
  -2 -10   5 726.899 112.554   3
  -2 -10   5 766.175 119.510   2
  -2 -10   6 1100.55 143.771   3
  -2 -10   6 1092.91 145.650   2
  -2 -10   7 439.527 103.035   2
  -2 -10   7 414.629 106.032   3
  -2 -10   8-38.6493 59.8024   3
  -2 -10   8 54.5888 52.7134   2
  -2 -10   9 783.483 151.171   2
  -2 -10   9 930.251 167.558   3
  -2 -10  10 12.5828 58.5598   3
  -2  10  11 433.184 144.541   3
  -2 -10  11 321.268 117.273   3
  -2 -11 -11 68.0037 107.219   1
  -2 -11 -11 168.342 85.0365   4
  -2 -11 -10 215.301 135.091   1
  -2 -11 -10 227.584 97.2004   4
  -2 -11  -9 152.261 105.568   1
  -2 -11  -9 69.3971 71.0909   4
  -2 -11  -8 286.859 128.703   1
  -2 -11  -8 452.440 131.926   4
  -2 -11  -7 381.676 126.037   1
  -2 -11  -7 480.554 128.311   4
  -2 -11  -6 48.6652 62.7422   4
  -2 -11  -6 168.781 86.6679   1
  -2 -11  -5 3444.64 281.268   4
  -2 -11  -5 2841.54 248.249   1
  -2 -11  -4 863.471 140.809   4
  -2 -11  -4 790.309 126.878   1
  -2  11  -3 164.271 25.0902   4
  -2 -11  -3 420.284 99.9492   4
  -2 -11  -3 367.315 80.0559   1
  -2  11  -2 251.409 42.3854   4
  -2 -11  -2 227.935 57.3849   1
  -2 -11  -2 162.071 67.4115   4
  -2 -11  -1 67.9084 35.6927   1
  -2 -11  -1 39.9947 48.1975   4
  -2 -11  -1 35.2664 34.3799   3
  -2 -11   0 5680.56 252.100   3
  -2  11   0 5641.27 166.247   3
  -2 -11   0 5342.39 164.380   1
  -2 -11   0 5940.66 259.922   4
  -2 -11   1 528.758 82.9741   3
  -2  11   1 411.791 45.7347   3
  -2 -11   1 624.568 82.3984   4
  -2 -11   2 1672.10 141.398   3
  -2 -11   2 1683.24 115.652   4
  -2 -11   3 12.0997 44.9512   3
  -2 -11   3-5.28596 39.8229   2
  -2 -11   3 28.1023 21.3649   4
  -2 -11   4 286.315 71.1326   2
  -2 -11   4 201.758 28.2130   4
  -2 -11   4 250.237 69.0111   3
  -2 -11   5 1343.07 155.533   2
  -2 -11   5 1454.83 155.734   3
  -2 -11   6 200.874 76.7033   2
  -2 -11   6 283.841 84.4650   3
  -2 -11   7 1782.65 200.321   2
  -2 -11   7 1887.86 202.312   3
  -2 -11   8 540.668 126.160   2
  -2 -11   8 522.455 123.258   3
  -2 -11   9 175.753 88.4133   3
  -2 -11  10 372.541 128.845   3
  -2 -11  11-32.1844 38.4403   3
  -2 -12 -10 15.7702 64.3777   4
  -2 -12 -10 66.1758 59.8419   1
  -2 -12  -9-1.77346 80.3311   1
  -2 -12  -9 111.011 80.9085   4
  -2 -12  -8 299.608 125.778   1
  -2 -12  -8 346.672 114.138   4
  -2 -12  -7 69.8196 71.8224   1
  -2 -12  -7 189.233 89.5364   4
  -2 -12  -6 1508.37 205.021   1
  -2 -12  -6 1726.24 217.284   4
  -2 -12  -5 37.8477 65.1470   1
  -2 -12  -5 158.657 75.7219   4
  -2 -12  -4 3603.91 261.519   1
  -2 -12  -4 3616.47 277.751   4
  -2 -12  -3 1716.45 162.607   1
  -2  12  -3 1069.89 59.3821   4
  -2 -12  -3 1659.00 184.012   4
  -2 -12  -2-12.1169 42.6717   4
  -2 -12  -2-12.6051 31.6840   1
  -2 -12  -1 95.0915 38.9348   1
  -2 -12  -1 39.7577 44.0050   3
  -2 -12  -1 85.8510 54.7377   4
  -2 -12   0 251.163 66.0963   4
  -2 -12   0 254.147 41.4939   1
  -2 -12   0 316.148 71.6901   3
  -2  12   0 245.201 39.7135   3
  -2 -12   1 777.621 106.648   3
  -2 -12   1 941.373 103.674   4
  -2 -12   2 1456.56 113.252   4
  -2 -12   2 1501.19 137.732   3
  -2 -12   3-46.5676 42.8382   3
  -2 -12   3-7.27297 24.3903   4
  -2 -12   3-60.0752 40.9800   2
  -2 -12   4 190.475 27.0908   4
  -2 -12   4 326.302 80.3628   2
  -2 -12   4 250.615 68.9568   3
  -2 -12   5 991.676 130.873   3
  -2 -12   5 1021.09 141.272   2
  -2 -12   6 4013.10 273.370   3
  -2 -12   6 3980.60 280.414   2
  -2 -12   7 341.519 98.4694   2
  -2 -12   7 420.580 103.978   3
  -2 -12   8 507.778 121.440   3
  -2 -12   8 521.256 117.207   2
  -2 -12   9 65.9219 74.7427   3
  -2 -12  10 32.9810 63.8579   3
  -2 -12  11-102.614 76.7820   3
  -2 -13 -10 19.7571 60.3506   4
  -2 -13 -10-129.915 107.853   1
  -2 -13  -9-46.5851 74.6760   4
  -2 -13  -9-71.8584 96.5604   1
  -2 -13  -8 34.1237 55.6518   4
  -2 -13  -8-143.714 93.5948   1
  -2 -13  -7 680.947 148.824   4
  -2 -13  -7 498.487 137.831   1
  -2 -13  -6 246.798 95.0281   4
  -2 -13  -6 241.298 96.7973   1
  -2 -13  -5 2655.80 249.008   1
  -2 -13  -5 2787.29 264.621   4
  -2 -13  -4 297.917 86.4153   1
  -2 -13  -4 250.916 101.411   4
  -2 -13  -3 1252.34 142.830   1
  -2 -13  -3 1247.37 165.654   4
  -2 -13  -2 87.5732 58.9712   4
  -2 -13  -2 42.6146 38.1919   1
  -2 -13  -1 330.280 71.6446   3
  -2 -13  -1 432.610 66.0906   1
  -2 -13  -1 470.686 92.5103   4
  -2 -13   0 1501.21 146.228   4
  -2 -13   0 1451.13 138.076   3
  -2 -13   0 1507.68 98.1304   1
  -2 -13   1 686.277 91.5738   4
  -2 -13   1 604.855 96.5202   3
  -2 -13   2 1037.26 119.912   3
  -2 -13   2 897.177 92.2142   4
  -2 -13   3 704.199 105.308   3
  -2 -13   3 677.745 68.5739   4
  -2 -13   4 463.742 95.0345   2
  -2 -13   4 666.877 106.035   3
  -2 -13   4 418.869 38.1969   4
  -2 -13   5 1149.94 144.064   3
  -2 -13   5 1158.87 151.680   2
  -2 -13   6 217.101 81.9868   2
  -2 -13   6 152.802 69.0634   3
  -2 -13   7 1416.91 179.579   3
  -2 -13   7 1441.02 183.222   2
  -2 -13   8-77.3617 57.4939   2
  -2 -13   8 43.9071 57.0177   3
  -2 -13   9 264.326 97.6215   3
  -2 -13  10 110.830 77.8934   3
  -2 -13  11 17.4898 46.6076   3
  -2 -14 -10-124.115 85.8642   4
  -2 -14 -10-0.41239 111.240   1
  -2 -14  -9-21.6675 54.6017   4
  -2 -14  -9 283.636 123.810   1
  -2 -14  -8 602.595 151.670   4
  -2 -14  -8 356.999 135.399   1
  -2 -14  -7 274.032 109.468   4
  -2 -14  -7 244.304 107.084   1
  -2 -14  -6 372.464 120.909   4
  -2 -14  -6 181.342 98.2391   1
  -2 -14  -5 367.466 99.9987   1
  -2 -14  -5 542.619 126.135   4
  -2 -14  -4 1124.71 154.118   1
  -2 -14  -4 964.330 161.774   4
  -2 -14  -3 414.301 110.772   4
  -2 -14  -3 278.507 80.7857   1
  -2 -14  -2 1025.99 119.340   1
  -2 -14  -2 1188.56 154.596   4
  -2 -14  -1 1379.73 139.369   3
  -2 -14  -1 1315.66 111.153   1
  -2 -14  -1 1217.44 145.003   4
  -2 -14   0 552.900 91.7650   3
  -2 -14   0 583.228 97.7703   4
  -2 -14   0 544.542 65.3484   1
  -2 -14   1 4144.36 238.716   3
  -2 -14   1 4526.11 232.242   4
  -2 -14   2 2607.71 159.182   4
  -2 -14   2 2338.10 179.651   3
  -2 -14   3 615.283 99.6816   3
  -2 -14   3 555.870 65.2326   4
  -2 -14   4 346.065 84.5738   2
  -2 -14   4 549.420 103.723   3
  -2 -14   5 299.041 87.1791   3
  -2 -14   5 292.681 82.8111   2
  -2 -14   6 515.569 108.916   2
  -2 -14   6 396.903 90.1891   3
  -2 -14   7-5.72323 48.2558   2
  -2 -14   7 36.7375 50.4612   3
  -2 -14   8 208.695 83.5593   3
  -2 -14   8 264.636 94.1043   2
  -2 -14   9 486.405 126.930   3
  -2 -14  10 217.823 100.837   3
  -2 -14  11 127.128 82.2313   3
  -2 -15 -10 111.502 84.4349   4
  -2 -15 -10-19.8184 72.8248   1
  -2 -15  -9-201.078 105.682   4
  -2 -15  -9-108.877 93.3230   1
  -2 -15  -8-15.7042 80.6100   1
  -2 -15  -8 421.040 131.070   4
  -2 -15  -7 53.2896 72.3817   1
  -2 -15  -7-1.70865 60.6008   4
  -2 -15  -6 97.5248 80.9666   1
  -2 -15  -6 149.802 87.3758   4
  -2 -15  -5 2.49064 47.9103   1
  -2 -15  -5 237.099 88.6129   4
  -2 -15  -4 355.090 98.8330   1
  -2 -15  -4 434.656 113.626   4
  -2 -15  -3 176.970 82.3373   4
  -2 -15  -3 227.162 76.7961   1
  -2 -15  -2 636.607 94.4644   1
  -2 -15  -2 684.199 128.710   4
  -2 -15  -1 605.210 82.2587   1
  -2 -15  -1 587.882 112.469   4
  -2 -15   0 1970.68 168.157   3
  -2 -15   0 1875.84 116.364   1
  -2 -15   0 2198.19 185.724   4
  -2 -15   1 237.227 66.6517   4
  -2 -15   1 116.975 52.0667   3
  -2 -15   2 2416.35 191.086   3
  -2 -15   2 2466.78 161.580   4
  -2 -15   3 630.086 104.071   3
  -2 -15   3 716.741 75.9286   4
  -2 -15   4 321.839 78.5281   2
  -2 -15   4 410.501 92.6235   3
  -2 -15   5 384.927 92.8960   2
  -2 -15   5 437.357 98.6678   3
  -2 -15   6 7.95529 42.8068   2
  -2 -15   6 73.1354 58.6993   3
  -2 -15   7 62.9076 55.2001   2
  -2 -15   7 144.579 66.3134   3
  -2 -15   8 800.820 151.380   3
  -2 -15   9 87.3578 72.8062   3
  -2 -15  10 62.4267 74.3689   3
  -2 -16 -10 342.061 130.423   1
  -2 -16  -9-30.0824 54.8392   1
  -2 -16  -9 59.7497 72.3396   4
  -2 -16  -8 81.2251 71.2544   1
  -2 -16  -8-112.844 75.7082   4
  -2 -16  -7 654.328 153.216   1
  -2 -16  -7 796.259 164.719   4
  -2 -16  -6 101.647 78.8216   1
  -2 -16  -6 327.048 111.152   4
  -2 -16  -5 139.916 80.9948   4
  -2 -16  -5 78.0857 67.5153   1
  -2 -16  -4 102.543 66.8323   1
  -2 -16  -4 130.057 81.3407   4
  -2 -16  -3 333.691 92.5087   1
  -2 -16  -3 132.657 71.9772   4
  -2 -16  -2 209.050 61.7607   1
  -2 -16  -2 148.889 72.3066   4
  -2 -16  -1 2367.28 213.108   4
  -2 -16  -1 1945.05 142.003   1
  -2 -16   0 68.6983 53.4816   4
  -2 -16   0 54.1968 29.2054   1
  -2 -16   0 5.00322 43.8401   3
  -2 -16   1 991.169 126.798   3
  -2 -16   1 1222.83 131.701   4
  -2 -16   2 140.335 49.3807   4
  -2 -16   2 141.984 59.3955   3
  -2 -16   3 1471.10 155.984   3
  -2 -16   3 1483.64 109.321   4
  -2 -16   4 33.3013 47.1601   3
  -2 -16   5 13.0242 45.3244   3
  -2 -16   5 66.2973 55.1081   2
  -2 -16   6 94.0671 60.9458   3
  -2 -16   6 42.4967 35.1776   2
  -2 -16   7 129.947 72.5208   3
  -2 -16   8 88.6678 74.7110   3
  -2 -16   9 474.665 125.598   3
  -2 -16  10-32.0161 58.3655   3
  -2 -17  -9 112.935 93.7905   1
  -2 -17  -9-41.9577 49.6251   4
  -2 -17  -8 67.4987 74.0887   4
  -2 -17  -8 97.5639 75.4855   1
  -2 -17  -7 159.865 99.1639   1
  -2 -17  -7 340.971 112.869   4
  -2 -17  -6 41.3619 69.9351   4
  -2 -17  -6 89.3864 75.6167   1
  -2 -17  -5 289.180 108.907   4
  -2 -17  -5 328.395 103.100   1
  -2 -17  -4-16.9476 65.6704   4
  -2 -17  -4 62.6733 62.6609   1
  -2 -17  -3 129.238 70.9301   4
  -2 -17  -3 257.043 69.4752   1
  -2 -17  -2 504.511 124.656   4
  -2 -17  -2 453.756 82.3641   1
  -2 -17  -1 277.815 90.3625   4
  -2 -17  -1 259.317 56.2577   1
  -2 -17   0 1286.91 144.038   3
  -2 -17   0 1858.12 181.045   4
  -2 -17   0 1220.63 97.9272   1
  -2 -17   1 167.098 59.5691   4
  -2 -17   1 69.6846 51.7470   3
  -2 -17   2 1333.23 154.009   3
  -2 -17   2 1451.63 132.768   4
  -2 -17   3 696.930 116.814   3
  -2 -17   3 541.739 68.1731   4
  -2 -17   4 39.6121 45.6683   3
  -2 -17   5 30.4237 55.4782   3
  -2 -17   6 15.8605 41.7114   3
  -2 -17   7 483.162 123.471   3
  -2 -17   8 12.4121 32.5808   3
  -2 -17   9 154.214 85.4779   3
  -2 -17  10 53.1126 68.4637   3
  -2 -18  -8 5.11650 67.8467   4
  -2 -18  -7 66.6941 77.3194   4
  -2 -18  -7 253.297 108.687   1
  -2 -18  -6 962.718 192.185   4
  -2 -18  -6 553.846 148.323   1
  -2 -18  -5 37.2433 67.2747   4
  -2 -18  -5-11.6367 43.2080   1
  -2 -18  -4 894.786 163.725   4
  -2 -18  -4 632.748 129.111   1
  -2 -18  -3 87.8583 48.0305   1
  -2 -18  -3-75.2269 75.0438   4
  -2 -18  -2 78.6749 64.2351   4
  -2 -18  -2 110.890 53.5206   1
  -2 -18  -1 924.002 142.705   4
  -2 -18   0 91.3622 56.3270   4
  -2 -18   0 106.165 56.6263   3
  -2 -18   1 235.566 67.0431   4
  -2 -18   1 108.952 60.6859   3
  -2 -18   2 75.9844 41.6959   4
  -2 -18   2 55.8570 47.6968   3
  -2 -18   3 727.325 121.029   3
  -2 -18   4 225.199 74.2479   3
  -2 -18   5 326.114 92.4657   3
  -2 -18   6 674.106 132.745   3
  -2 -18   7 88.9848 68.8209   3
  -2 -18   8 394.801 114.794   3
  -2 -18   9-88.8028 70.5189   3
  -2 -18  10-73.6524 66.9797   3
  -2 -19  -8 28.5409 50.0761   4
  -2 -19  -7 353.417 130.346   4
  -2 -19  -6 96.5719 81.3483   4
  -2 -19  -5 1217.83 204.193   4
  -2 -19  -4 89.1178 71.5325   4
  -2 -19  -3 556.008 129.050   4
  -2 -19  -2 61.0121 57.1456   4
  -2 -19  -1 16.6175 57.7286   4
  -2 -19   0 124.381 66.0044   4
  -2 -19   0 56.3739 48.8870   3
  -2 -19   1 68.5210 48.4780   4
  -2 -19   1-15.5249 45.0355   3
  -2 -19   2 88.1322 40.8933   4
  -2 -19   2 68.9321 61.5548   3
  -2 -19   3 24.1943 44.9958   3
  -2 -19   4 19.6151 45.4537   3
  -2 -19   5 550.394 115.637   3
  -2 -19   6 30.3371 52.1925   3
  -2 -19   7 696.102 140.527   3
  -2 -19   8 164.638 78.7417   3
  -2 -19   9 130.672 68.2775   3
  -2 -20  -8 45.6796 90.3306   4
  -2 -20  -7 13.1311 54.1777   4
  -2 -20  -6 260.867 113.674   4
  -2 -20  -5 64.9601 63.5165   4
  -2 -20  -4 595.000 150.535   4
  -2 -20  -3 249.109 97.1995   4
  -2 -20  -2-28.4405 54.7578   4
  -2 -20  -1 145.356 68.4482   4
  -2 -20   0 134.634 60.2239   3
  -2 -20   0 188.909 75.3989   4
  -2 -20   1 1283.99 158.442   3
  -2 -20   1 1464.59 157.263   4
  -2 -20   2 44.8849 53.1376   3
  -2 -20   3-24.6696 47.7181   3
  -2 -20   4 115.279 62.1628   3
  -2 -20   5 84.9012 61.9170   3
  -2 -20   6 430.023 111.007   3
  -2 -20   7-69.2114 64.5032   3
  -2 -20   8 157.368 80.6803   3
  -2 -20   9-0.27546 67.3104   3
  -2 -21  -7 179.523 100.756   4
  -2 -21  -6 40.3501 63.2266   4
  -2 -21  -5 13.8821 92.4564   4
  -2 -21  -4 182.434 100.378   4
  -2 -21  -3 182.001 83.0108   4
  -2 -21  -2 212.690 89.9580   4
  -2 -21  -1 45.7408 59.6084   4
  -2 -21   0 1324.31 167.610   4
  -2 -21   1-8.91948 33.3771   4
  -2 -21   1 45.3482 49.5857   3
  -2 -21   2 410.764 100.251   3
  -2 -21   3-44.5995 50.0550   3
  -2 -21   4 145.858 80.7456   3
  -2 -21   5 114.571 67.4409   3
  -2 -21   6 112.771 68.5485   3
  -2 -21   7-15.4022 44.3652   3
  -2 -21   8-40.4112 45.2630   3
  -2 -21   9 77.8789 49.7849   3
  -2 -22  -7 69.8539 76.8289   4
  -2 -22  -6-17.0806 40.2062   4
  -2 -22  -5 46.1304 77.2341   4
  -2 -22  -4-61.3688 78.1529   4
  -2 -22  -3 188.195 86.9820   4
  -2 -22  -2 95.8035 59.8307   4
  -2 -22  -1 194.713 78.9794   4
  -2 -22   0 32.5519 49.5398   4
  -2 -22   1 1011.08 143.297   3
  -2 -22   2-1.94243 48.1158   3
  -2 -22   3 77.3603 49.8004   3
  -2 -22   4 53.7153 52.7240   3
  -2 -22   5 125.500 73.1256   3
  -2 -22   6 195.903 81.3606   3
  -2 -22   7 226.307 95.9550   3
  -2 -22   8-8.63975 40.6893   3
  -2 -23  -6 89.3860 70.7508   4
  -2 -23  -5 136.428 90.8054   4
  -2 -23  -4-88.3299 70.9715   4
  -2 -23  -3 39.1300 72.1079   4
  -2 -23  -2 136.514 82.4449   4
  -2 -23  -1 53.4050 50.6801   4
  -2 -23   0 275.329 82.7532   4
  -2 -23   1 6.90957 40.1280   3
  -2 -23   2 309.119 90.3503   3
  -2 -23   3 43.7359 45.1396   3
  -2 -23   4 26.7384 51.8822   3
  -2 -23   5 228.135 85.4721   3
  -2 -23   6 66.8592 52.7190   3
  -2 -23   7-23.4311 51.6730   3
  -2 -24  -6 228.933 111.639   4
  -2 -24  -5 195.270 99.8966   4
  -2 -24  -4 188.115 96.0368   4
  -2 -24  -3 135.359 85.1192   4
  -2 -24  -2 95.8928 79.3619   4
  -2 -24  -1 77.9704 59.1903   4
  -2 -24   1 204.920 72.5053   3
  -2 -24   2-57.5068 50.9622   3
  -2 -24   3 26.4131 51.1315   3
  -2 -24   4 142.341 79.0210   3
  -2 -24   5-81.2686 69.8624   3
  -2 -25  -5 143.195 87.4866   4
  -2 -25  -4 73.9341 76.1738   4
  -2 -25  -3 296.029 108.664   4
  -2 -25  -2 23.5601 61.9962   4
  -2 -25  -1 90.2325 55.4619   4
  -2 -25   2-90.8458 57.8140   3
  -2 -26  -4 174.493 94.5415   4
  -2 -26  -3 124.605 88.5147   4
  -2 -26  -2 197.051 96.6598   4
  -2 -27  -4-1.32282 62.6947   4
  -2 -27  -3 45.6220 42.0022   4
  -2 -27  -2 75.7753 66.9421   4
  -1   0 -12-127.140 132.339   1
  -1   0  -9 38.3475 44.7466   4
  -1   0  -8 3812.60 255.500   4
  -1   0  -7 21.3829 46.0168   4
  -1   0  -6 2271.19 172.669   4
  -1   0  -5 51.1351 38.6689   4
  -1   0  -4 1499.01 114.990   4
  -1   0  -3 37.6803 33.0413   4
  -1   0  -2 290.522 43.5603   4
  -1   0  -2 356.473 52.6123   2
  -1   0  -1 7.66217 19.4879   4
  -1   0   1 12.7151 16.2753   3
  -1   0   2 182.256 32.0743   2
  -1   0   2 250.685 40.1566   4
  -1   0   3 16.9986 25.7122   2
  -1   0   4 22187.3 415.277   2
  -1   0   5 222.235 61.2440   2
  -1   0   6 10261.9 351.967   2
  -1   0   7-44.3224 40.3759   2
  -1   0   8 124.271 57.8271   2
  -1   0   8 245.435 103.536   3
  -1   0   9 23.4205 44.0603   2
  -1   0   9-105.892 80.2601   3
  -1   0  10 1084.09 208.224   3
  -1   0  11-138.378 101.838   3
  -1   0  12 608.674 171.871   3
  -1  -1 -12-70.0922 113.664   1
  -1  -1  -9 1608.46 182.505   4
  -1   1  -9 1397.27 159.587   4
  -1   1  -8 46.3941 54.5156   4
  -1  -1  -8 42.7426 45.6934   4
  -1  -1  -7 1883.00 177.394   4
  -1   1  -7 2026.65 169.263   4
  -1   1  -6 822.078 102.168   4
  -1  -1  -6 981.458 120.875   4
  -1  -1  -5 4742.28 231.558   4
  -1   1  -5 4832.66 213.311   4
  -1   1  -4 137.716 39.0780   4
  -1  -1  -4 123.339 44.2911   4
  -1   1  -3 1341.86 90.5024   4
  -1  -1  -3 1170.99 97.2948   4
  -1  -1  -2 15634.2 296.936   2
  -1  -1  -2 14768.7 285.066   4
  -1   1  -2 15364.2 246.627   4
  -1   1  -1 4979.02 112.578   4
  -1  -1  -1 4823.38 134.292   4
  -1  -1   1 6096.85 137.657   3
  -1   1   1 5658.38 120.863   3
  -1  -1   2 5671.09 144.345   4
  -1  -1   2 5009.58 167.443   3
  -1  -1   2 4847.53 147.507   2
  -1   1   3 528.418 55.3354   2
  -1  -1   3 515.409 62.3790   2
  -1  -1   3 623.479 63.1524   4
  -1  -1   3 516.987 72.2108   3
  -1  -1   4 3613.34 178.401   2
  -1   1   4 3431.50 157.454   2
  -1   1   5 19438.3 420.974   2
  -1  -1   5 19317.9 450.965   2
  -1  -1   6 274.947 72.6093   2
  -1   1   6 304.137 68.4781   2
  -1   1   7-16.1438 37.8814   2
  -1  -1   7-73.7258 47.0438   2
  -1  -1   7-32.9259 59.6082   3
  -1  -1   8 39.8961 42.7303   2
  -1   1   8-4.84291 31.9523   2
  -1  -1   9 18.5043 56.8151   3
  -1   1   9 37.9243 61.8904   3
  -1  -1   9-82.6615 49.7549   2
  -1  -1  10 377.320 137.840   3
  -1   1  10 533.874 151.784   3
  -1  -1  11 575.530 163.156   3
  -1   1  11 782.122 187.160   3
  -1  -1  12 8.03609 53.5846   3
  -1   1  12 56.0328 80.3858   3
  -1  -2 -12 159.201 135.867   1
  -1  -2 -11 343.456 152.941   1
  -1  -2 -10 94.0688 51.0293   4
  -1  -2  -9 597.605 121.997   4
  -1  -2  -8 1012.65 142.411   4
  -1   2  -8 841.637 113.246   4
  -1   2  -7 592.798 92.5741   4
  -1  -2  -7 621.087 110.793   4
  -1   2  -6 1169.65 114.511   4
  -1  -2  -6 1473.07 150.668   4
  -1   2  -5 2923.01 156.761   4
  -1  -2  -5 3027.47 193.896   4
  -1  -2  -4 46.5873 39.0620   4
  -1   2  -4 33.0088 23.5961   4
  -1  -2  -3 5470.34 209.061   4
  -1   2  -3 5249.27 160.785   4
  -1  -2  -2 161.777 43.6702   4
  -1   2  -2 201.120 31.2765   4
  -1  -2  -2 157.873 35.4674   2
  -1  -2  -1 17745.1 281.935   4
  -1  -2   0 7486.96 149.505   3
  -1  -2   0 7233.24 143.802   4
  -1  -2   1 5596.47 141.062   3
  -1  -2   2 6491.01 182.902   2
  -1  -2   2 6524.19 193.259   3
  -1  -2   3 89.5378 36.8020   2
  -1  -2   3 162.349 33.4991   4
  -1  -2   3 83.6728 43.3161   3
  -1  -2   4 1195.64 109.265   2
  -1  -2   4 1262.49 125.875   3
  -1   2   4 1203.50 89.9000   2
  -1  -2   5 8351.55 346.883   3
  -1   2   5 7609.75 253.481   2
  -1  -2   5 7500.52 293.439   2
  -1   2   6 189.294 55.0211   2
  -1  -2   6 92.5128 49.7997   2
  -1  -2   6 150.677 67.7936   3
  -1   2   7 1752.02 152.729   2
  -1  -2   7 1913.61 206.431   3
  -1  -2   7 1532.79 159.291   2
  -1  -2   8 126.774 59.3411   2
  -1  -2   8 176.955 91.2166   3
  -1   2   8 186.004 62.8156   2
  -1  -2   9 293.209 86.0861   2
  -1  -2   9 133.007 87.5133   3
  -1  -2  10-54.6921 86.8604   3
  -1   2  10-42.0987 83.1247   3
  -1  -2  11 604.420 163.115   3
  -1   2  11 885.444 194.046   3
  -1  -2  12 367.899 140.132   3
  -1   2  12 183.825 108.263   3
  -1  -3 -12 398.442 174.756   1
  -1  -3 -11-306.820 133.980   1
  -1  -3 -10 380.526 116.764   4
  -1  -3  -9 299.554 98.5815   4
  -1   3  -8 6.85720 30.5662   4
  -1  -3  -8 25.1226 47.7061   4
  -1  -3  -7 27.0742 48.4230   4
  -1   3  -7 4.41524 27.1305   4
  -1  -3  -6 1508.92 157.569   4
  -1   3  -6 1517.03 122.124   4
  -1  -3  -5 1071.75 125.781   4
  -1   3  -5 925.192 87.0447   4
  -1  -3  -4 2313.03 161.805   4
  -1   3  -4 2123.76 110.549   4
  -1  -3  -3 6207.23 201.563   2
  -1  -3  -3 6291.64 235.292   4
  -1   3  -3 6185.73 157.249   4
  -1   3  -2 34052.5 292.675   4
  -1  -3  -2 32121.8 386.326   2
  -1  -3  -2 32688.0 473.649   4
  -1  -3  -1 6807.25 190.133   4
  -1  -3   0 15777.3 241.415   3
  -1  -3   0 15568.0 233.288   4
  -1  -3   1 2244.60 96.5505   3
  -1  -3   1 2180.22 93.1337   2
  -1  -3   2 406.030 54.4082   2
  -1  -3   2 391.365 54.5185   3
  -1  -3   3 414.544 64.9666   2
  -1  -3   3 359.744 64.6236   3
  -1  -3   3 500.109 47.8225   4
  -1  -3   4 863.830 71.7145   4
  -1  -3   4 753.054 99.8072   3
  -1  -3   4 889.330 98.1909   2
  -1   3   5 293.661 53.3624   2
  -1  -3   5 204.235 63.5846   2
  -1  -3   5 319.676 85.0356   3
  -1  -3   6 4580.77 292.249   3
  -1  -3   6 3848.38 237.031   2
  -1   3   6 4210.34 203.813   2
  -1  -3   7 114.923 60.1316   2
  -1  -3   7 187.110 89.5624   3
  -1  -3   8 2596.86 222.959   2
  -1  -3   8 2649.09 263.670   3
  -1  -3   9 98.4809 61.2718   2
  -1  -3   9-91.9229 82.7878   3
  -1  -3  10 969.748 183.987   3
  -1   3  10 837.291 178.487   3
  -1  -3  10 928.606 157.324   2
  -1  -3  11 87.9901 84.6476   3
  -1   3  11 68.1962 80.0934   3
  -1  -3  12 28.0128 51.8483   3
  -1   3  12 141.234 85.5405   3
  -1  -4 -11 150.495 124.435   1
  -1  -4 -10-60.9813 86.3250   1
  -1  -4 -10 105.768 72.0972   4
  -1  -4  -9 81.9747 59.8341   4
  -1  -4  -8 1019.32 150.584   4
  -1  -4  -7 158.880 59.6027   4
  -1   4  -7 125.096 42.1295   4
  -1   4  -6 84.3044 35.0180   4
  -1  -4  -6 113.815 60.1784   4
  -1   4  -5 360.107 52.2520   4
  -1  -4  -5 403.280 86.7873   4
  -1  -4  -4 723.081 98.8455   4
  -1   4  -4 682.284 59.6028   4
  -1  -4  -3 12528.0 272.063   2
  -1   4  -3 12522.3 196.902   4
  -1  -4  -3 13326.8 356.765   4
  -1   4  -2 725.903 40.0352   4
  -1  -4  -2 746.469 82.8367   4
  -1  -4  -1 20251.7 349.015   4
  -1   4   0 10205.2 221.996   2
  -1  -4   0 9612.93 209.882   3
  -1   4   0 9732.93 193.786   4
  -1  -4   0 9927.92 208.367   4
  -1  -4   1 881.443 51.8324   4
  -1  -4   1 962.527 70.3060   3
  -1  -4   1 966.217 68.8124   2
  -1  -4   2 397.072 57.9745   2
  -1  -4   2 339.996 53.1648   3
  -1  -4   3 133.156 47.2356   2
  -1  -4   3 152.410 48.2271   3
  -1  -4   3 140.003 28.9743   4
  -1  -4   4 1529.78 84.9965   4
  -1  -4   4 1551.76 135.537   3
  -1  -4   4 1420.59 127.266   2
  -1  -4   5 1856.19 157.594   2
  -1  -4   5 1865.20 168.786   3
  -1  -4   6 516.207 107.289   3
  -1  -4   6 513.381 92.4868   2
  -1  -4   7 3097.90 234.506   2
  -1  -4   7 3221.63 263.226   3
  -1  -4   8 103.985 57.1794   2
  -1  -4   8-20.2356 71.0713   3
  -1  -4   9 1518.35 189.915   2
  -1  -4   9 1457.67 209.402   3
  -1  -4  10 38.6970 48.1911   2
  -1  -4  10-45.0977 73.4340   3
  -1  -4  11 312.918 120.294   3
  -1   4  11 483.462 146.712   3
  -1  -4  12 58.9999 67.3217   3
  -1   4  12 204.781 100.918   3
  -1  -5 -11 163.040 117.572   1
  -1  -5 -11 284.854 115.189   4
  -1  -5 -10 231.634 86.8521   4
  -1  -5 -10-147.839 115.713   1
  -1  -5  -9 563.803 131.328   4
  -1  -5  -8 98.5769 67.4584   4
  -1   5  -7 4441.63 189.856   4
  -1  -5  -7 5814.48 340.373   4
  -1  -5  -6 219.790 76.0589   4
  -1   5  -6 224.154 42.5035   4
  -1   5  -5 57.9981 24.7241   4
  -1  -5  -5-13.5252 45.7902   4
  -1   5  -4 1064.51 62.3848   4
  -1  -5  -4 1104.96 124.801   4
  -1   5  -3 1202.09 51.6310   4
  -1  -5  -3 1514.31 130.983   4
  -1   5  -2 6953.26 111.966   4
  -1  -5  -2 7209.32 251.019   4
  -1  -5  -1 7261.31 223.618   4
  -1   5  -1 7138.10 145.032   4
  -1  -5  -1 6877.03 183.468   1
  -1   5   0 8402.51 216.158   2
  -1  -5   0 7707.25 201.827   3
  -1   5   0 7790.02 121.385   3
  -1  -5   0 7786.03 201.750   4
  -1  -5   0 8034.34 139.618   1
  -1   5   0 8101.48 195.246   4
  -1   5   1 403.130 34.9623   3
  -1  -5   1 444.369 53.4661   3
  -1  -5   1 393.906 42.0412   4
  -1  -5   1 479.846 55.3031   2
  -1  -5   2 421.340 33.6442   4
  -1  -5   2 537.406 65.3878   3
  -1  -5   2 494.074 65.8571   2
  -1  -5   3 14047.1 193.311   4
  -1  -5   3 14750.8 354.597   3
  -1  -5   3 14699.7 366.505   2
  -1  -5   4 2226.56 162.175   3
  -1  -5   4 1966.13 84.4358   4
  -1  -5   4 2353.67 167.046   2
  -1  -5   5 2437.36 107.879   4
  -1  -5   5 2985.47 210.135   3
  -1  -5   5 2868.47 197.640   2
  -1  -5   6 208.343 70.1731   2
  -1  -5   6 269.579 82.8658   3
  -1  -5   7-6.10429 45.4784   2
  -1  -5   7-25.7561 66.0637   3
  -1  -5   8 1514.28 200.376   3
  -1  -5   8 1421.16 174.095   2
  -1  -5   9 68.2962 58.5677   2
  -1  -5   9 122.866 79.8297   3
  -1  -5  10 213.786 78.4591   2
  -1  -5  10 549.385 144.101   3
  -1  -5  11-59.6694 67.6185   3
  -1   5  11 218.939 117.499   3
  -1  -5  12-0.70579 55.2281   3
  -1   5  12 63.0247 67.8765   3
  -1  -6 -11 223.451 128.715   1
  -1  -6 -11 179.741 90.0629   4
  -1  -6 -10 163.523 119.773   1
  -1  -6 -10 451.089 126.541   4
  -1  -6  -9-25.4655 61.2281   4
  -1  -6  -9-34.7033 87.7956   1
  -1  -6  -8 2442.77 242.838   4
  -1  -6  -8 2752.30 305.318   1
  -1  -6  -7 258.628 82.6294   4
  -1  -6  -6 3332.38 250.425   4
  -1   6  -5 54.3479 18.4536   4
  -1  -6  -5 116.289 60.7872   4
  -1  -6  -4 365.465 83.7157   4
  -1   6  -4 204.488 21.2106   4
  -1  -6  -3 445.441 83.3157   4
  -1  -6  -2 205.528 58.8838   4
  -1  -6  -2 242.538 57.3039   1
  -1   6  -2 149.923 20.3546   4
  -1   6  -1 292.100 37.4245   4
  -1  -6  -1 330.069 61.1181   4
  -1  -6  -1 251.470 44.2476   1
  -1  -6  -1 339.681 54.8058   3
  -1   6  -1 277.817 39.2867   3
  -1   6   0 3765.20 155.406   2
  -1  -6   0 3504.77 144.761   3
  -1   6   0 3442.85 94.4344   3
  -1  -6   0 3512.96 145.560   4
  -1   6   0 3713.26 143.532   4
  -1  -6   0 3617.71 111.620   1
  -1   6   1 4497.81 144.460   2
  -1  -6   1 4468.28 164.550   3
  -1   6   1 4324.03 125.279   3
  -1  -6   1 4513.65 140.391   4
  -1  -6   1 4539.76 164.436   2
  -1  -6   2 15162.6 204.273   4
  -1  -6   2 16017.6 335.992   3
  -1  -6   2 16201.9 357.418   2
  -1  -6   3 1170.70 114.513   2
  -1  -6   3 796.356 39.1589   4
  -1  -6   3 1112.33 105.687   3
  -1  -6   4 7060.88 281.646   3
  -1  -6   4 6972.12 289.395   2
  -1  -6   5 403.674 81.7145   2
  -1  -6   5 287.064 33.8905   4
  -1  -6   5 423.036 86.9606   3
  -1  -6   6 1185.52 151.392   3
  -1  -6   6 1229.93 144.234   2
  -1  -6   7 109.183 64.8950   2
  -1  -6   7 89.5070 66.0486   3
  -1  -6   8 0.18394 59.7577   2
  -1  -6   8 31.5549 52.8171   3
  -1  -6   9 32.2413 54.5438   2
  -1  -6   9 38.9947 60.9328   3
  -1  -6  10 143.759 77.4307   2
  -1  -6  10 216.484 99.4882   3
  -1  -6  11-95.5990 71.7060   3
  -1   6  11 15.0707 69.1388   3
  -1  -6  12 758.749 175.310   3
  -1   6  12 953.514 204.839   3
  -1  -7 -11 341.891 146.451   1
  -1  -7 -11 442.679 123.856   4
  -1  -7 -10 78.8701 56.3446   4
  -1  -7 -10 71.0339 95.7084   1
  -1  -7  -9 387.376 114.017   4
  -1  -7  -9 346.403 144.304   1
  -1  -7  -8 156.939 104.533   1
  -1  -7  -8 151.543 76.3425   4
  -1  -7  -7 2866.69 253.555   4
  -1  -7  -7 2961.34 297.315   1
  -1  -7  -6 7.58711 68.2493   1
  -1  -7  -6 59.0701 56.2182   4
  -1  -7  -5 2203.02 213.022   1
  -1  -7  -5 2447.56 204.187   4
  -1  -7  -4 787.703 117.238   4
  -1  -7  -4 1052.55 137.400   1
  -1  -7  -3 187.560 63.8827   4
  -1  -7  -3 207.352 60.8975   1
  -1  -7  -2 3275.71 188.418   4
  -1  -7  -2 3160.09 170.903   1
  -1   7  -2 2563.82 78.8674   4
  -1  -7  -1 5975.78 188.756   1
  -1  -7  -1 6545.54 216.759   3
  -1   7  -1 7247.89 197.458   3
  -1   7  -1 6572.16 169.761   4
  -1  -7  -1 6160.61 230.989   4
  -1   7   0 533.547 64.6964   2
  -1  -7   0 594.625 69.4718   3
  -1   7   0 536.062 43.5003   3
  -1  -7   0 556.528 67.0035   4
  -1  -7   0 514.438 50.4747   1
  -1   7   1 2836.26 113.583   3
  -1   7   1 2907.21 122.574   2
  -1  -7   1 2894.22 140.393   3
  -1  -7   1 2823.73 120.315   4
  -1  -7   1 2659.01 133.999   2
  -1  -7   2 1041.73 94.1017   3
  -1  -7   2 910.885 56.8342   4
  -1  -7   2 913.516 93.5963   2
  -1  -7   3 11848.3 330.440   3
  -1  -7   3 12412.3 361.488   2
  -1  -7   4 3425.46 198.940   3
  -1  -7   4 3354.04 207.719   2
  -1  -7   5 693.064 102.713   3
  -1  -7   5 705.599 109.096   2
  -1  -7   6 1087.17 142.487   2
  -1  -7   6 1097.20 141.549   3
  -1  -7   7 1818.96 200.902   3
  -1  -7   7 1723.82 187.531   2
  -1  -7   8 408.104 103.512   2
  -1  -7   8 412.592 114.250   3
  -1  -7   9 393.690 105.318   2
  -1  -7   9 413.994 122.373   3
  -1  -7  10 114.336 74.6883   2
  -1  -7  10 206.248 94.1712   3
  -1  -7  11 389.537 122.306   3
  -1  -7  12 240.201 116.958   3
  -1   7  12 241.073 119.944   3
  -1  -8 -11 229.395 103.160   4
  -1  -8 -11 163.897 109.000   1
  -1  -8 -10 329.236 143.991   1
  -1  -8 -10 282.679 97.1206   4
  -1  -8  -9 270.215 133.686   1
  -1  -8  -9 48.7891 66.2688   4
  -1  -8  -8 152.276 78.9171   4
  -1  -8  -8 384.434 127.909   1
  -1  -8  -7 222.227 95.1011   4
  -1  -8  -7 273.034 112.453   1
  -1  -8  -6 2363.88 246.802   1
  -1  -8  -6 3162.29 259.773   4
  -1  -8  -5 1785.48 184.301   4
  -1  -8  -5 1710.53 194.480   1
  -1  -8  -4 629.445 109.009   4
  -1  -8  -4 479.065 100.930   1
  -1  -8  -3 3024.38 198.937   1
  -1  -8  -3 3188.73 212.209   4
  -1  -8  -2 3495.89 186.125   1
  -1   8  -2 3141.17 93.7096   4
  -1  -8  -2 3784.72 208.371   4
  -1  -8  -1 2592.85 134.618   1
  -1  -8  -1 2748.33 148.828   3
  -1  -8  -1 2486.13 155.188   4
  -1   8  -1 2875.66 132.414   3
  -1   8  -1 2542.18 115.560   4
  -1  -8   0 659.543 74.8779   3
  -1   8   0 635.460 51.9770   3
  -1  -8   0 654.908 63.3420   1
  -1  -8   0 736.454 79.8676   4
  -1   8   1 425.759 53.6038   2
  -1   8   1 378.869 47.5994   3
  -1  -8   1 401.889 60.5996   3
  -1  -8   1 413.366 52.2354   4
  -1  -8   1 407.324 61.6634   2
  -1  -8   2 3379.17 114.856   4
  -1  -8   2 3233.43 174.109   2
  -1  -8   2 3471.66 171.110   3
  -1  -8   3 1059.05 113.066   2
  -1  -8   3 1172.87 111.986   3
  -1  -8   3 801.983 37.9237   4
  -1  -8   4 525.985 92.2430   2
  -1  -8   4 522.953 83.8174   3
  -1  -8   5 434.365 91.4927   2
  -1  -8   5 514.729 95.7307   3
  -1  -8   6 2993.66 229.164   3
  -1  -8   6 3029.43 233.095   2
  -1  -8   7 2711.51 239.440   3
  -1  -8   7 2736.89 238.343   2
  -1  -8   8 63.2523 60.4034   2
  -1  -8   8 89.5485 65.9130   3
  -1  -8   9 621.035 132.411   2
  -1  -8   9 624.759 140.865   3
  -1  -8  10 401.018 115.049   2
  -1  -8  10 897.315 179.066   3
  -1  -8  11 314.418 116.300   3
  -1  -8  12 139.858 85.1852   3
  -1  -9 -11 152.880 120.108   1
  -1  -9 -11 265.920 117.606   4
  -1  -9 -10 530.142 175.818   1
  -1  -9 -10 337.569 113.137   4
  -1  -9  -9 93.7460 77.3195   4
  -1  -9  -9 189.541 114.967   1
  -1  -9  -8 33.2638 66.8996   1
  -1  -9  -8 177.033 84.9118   4
  -1  -9  -7 293.836 98.2024   4
  -1  -9  -7 217.100 115.903   1
  -1  -9  -6 745.720 153.439   1
  -1  -9  -6 873.648 145.310   4
  -1  -9  -5 540.471 110.255   4
  -1  -9  -5 310.942 96.8759   1
  -1  -9  -4 4991.59 294.324   4
  -1  -9  -4 4790.89 283.528   1
  -1  -9  -3 176.268 72.4824   4
  -1  -9  -3 209.529 66.3470   1
  -1  -9  -2 1649.19 132.516   1
  -1   9  -2 1345.10 69.7448   4
  -1  -9  -2 1576.65 145.291   4
  -1  -9  -1 1704.89 117.781   1
  -1  -9  -1 1514.12 116.646   3
  -1  -9  -1 1732.58 137.555   4
  -1   9  -1 1426.63 94.3751   4
  -1  -9   0 9682.75 247.152   1
  -1  -9   0 9989.86 285.059   3
  -1   9   0 10027.2 217.392   3
  -1  -9   0 10075.2 288.620   4
  -1  -9   1 2545.65 128.753   4
  -1   9   1 2808.64 135.955   2
  -1  -9   1 2587.35 144.541   3
  -1  -9   1 2779.34 149.630   2
  -1  -9   2 715.588 58.2256   4
  -1  -9   2 844.625 92.4321   3
  -1  -9   2 812.654 94.8887   2
  -1  -9   3 765.845 40.3736   4
  -1  -9   3 1013.17 105.479   3
  -1  -9   3 991.279 114.451   2
  -1  -9   4 761.513 103.751   3
  -1  -9   4 732.341 109.369   2
  -1  -9   5 263.874 77.0903   2
  -1  -9   5 283.561 75.1895   3
  -1  -9   6 2787.13 222.501   3
  -1  -9   6 2836.66 229.301   2
  -1  -9   7 1043.91 155.386   2
  -1  -9   7 949.782 146.048   3
  -1  -9   8 949.341 152.529   2
  -1  -9   8 877.661 154.180   3
  -1  -9   9 325.505 98.4679   2
  -1  -9   9 579.766 134.677   3
  -1  -9  10 891.111 163.997   2
  -1  -9  10 883.283 174.452   3
  -1  -9  11 22.9077 58.2381   3
  -1 -10 -11 165.828 123.909   1
  -1 -10 -11 489.419 136.335   4
  -1 -10 -10 90.1630 104.935   1
  -1 -10 -10 160.613 79.2953   4
  -1 -10  -9 109.257 78.0620   1
  -1 -10  -9 46.8541 56.5308   4
  -1 -10  -8 72.8603 82.2419   4
  -1 -10  -8 192.496 94.1360   1
  -1 -10  -7 141.196 91.3256   1
  -1 -10  -7 43.3300 69.9797   4
  -1 -10  -6 251.585 108.262   1
  -1 -10  -6 136.986 75.7887   4
  -1 -10  -5 3336.56 261.917   4
  -1 -10  -5 2782.45 247.071   1
  -1 -10  -4 599.776 117.716   4
  -1 -10  -4 746.217 125.237   1
  -1 -10  -3 3634.17 224.226   1
  -1 -10  -3 3463.89 235.653   4
  -1 -10  -2 4.84322 42.2050   4
  -1  10  -2 21.9933 18.3900   4
  -1 -10  -2-8.91785 35.2342   1
  -1 -10  -1 3990.58 186.641   1
  -1 -10  -1 3826.35 188.152   3
  -1 -10  -1 3836.55 209.525   4
  -1 -10   0 1521.97 121.005   4
  -1 -10   0 1597.05 121.853   3
  -1 -10   0 1517.48 108.641   1
  -1  10   1 5939.66 207.681   2
  -1 -10   1 5183.11 210.934   3
  -1 -10   1 5349.71 194.783   4
  -1 -10   1 5992.46 226.217   2
  -1 -10   2 828.232 93.9147   3
  -1 -10   2 915.450 103.895   2
  -1 -10   2 735.451 65.1211   4
  -1 -10   3 1180.83 117.169   3
  -1 -10   3 893.524 48.0249   4
  -1 -10   3 1054.84 119.218   2
  -1 -10   4 373.014 81.0081   2
  -1 -10   4 448.816 82.9810   3
  -1 -10   5 1667.14 172.528   2
  -1 -10   5 1608.89 157.490   3
  -1 -10   6 14.1809 47.1229   2
  -1 -10   6 215.682 73.6543   3
  -1 -10   7 676.886 126.730   2
  -1 -10   7 728.980 130.683   3
  -1 -10   8-33.7874 56.8046   2
  -1 -10   8 23.5525 59.6015   3
  -1 -10   9 1067.87 176.698   3
  -1 -10   9 1189.15 186.676   2
  -1 -10  10-13.1166 48.2244   2
  -1 -10  10 46.3899 64.3550   3
  -1 -10  11 219.956 111.617   3
  -1 -11 -11-63.0438 54.9330   4
  -1 -11 -11 116.900 114.119   1
  -1 -11 -10-39.3639 104.729   1
  -1 -11 -10 162.425 101.911   4
  -1 -11  -9 324.079 135.265   1
  -1 -11  -9 379.309 127.769   4
  -1 -11  -8-66.2542 94.0555   1
  -1 -11  -8-20.3631 68.0164   4
  -1 -11  -7 177.531 88.2122   4
  -1 -11  -7 176.377 99.4898   1
  -1 -11  -6 8.20510 59.5539   1
  -1 -11  -6 43.9540 60.9368   4
  -1 -11  -5 2577.91 243.486   1
  -1 -11  -5 2739.96 245.040   4
  -1 -11  -4 4848.22 305.242   4
  -1 -11  -4 4891.06 297.586   1
  -1 -11  -3 181.182 63.9566   1
  -1 -11  -3 117.779 73.5621   4
  -1 -11  -2 538.019 98.0485   4
  -1 -11  -2 412.902 81.3738   1
  -1  11  -2 427.873 47.6167   4
  -1 -11  -1 83.5813 47.8367   4
  -1 -11  -1 162.833 50.0687   1
  -1 -11  -1 101.416 44.4452   3
  -1 -11   0 6104.74 239.979   3
  -1 -11   0 5991.27 221.786   1
  -1 -11   0 6537.60 257.944   4
  -1 -11   1 7592.98 264.678   3
  -1 -11   1 7711.91 248.534   4
  -1 -11   1 8565.55 280.775   2
  -1 -11   1 7982.45 242.971   1
  -1 -11   2 65.6901 46.0251   2
  -1 -11   2 52.7449 36.9719   3
  -1 -11   2 99.1625 33.0575   4
  -1 -11   3 880.424 103.959   3
  -1 -11   3 796.975 109.666   2
  -1 -11   3 570.808 42.5161   4
  -1 -11   4 563.879 99.8913   2
  -1 -11   4 711.695 101.145   3
  -1 -11   5 921.030 133.138   2
  -1 -11   5 757.173 113.415   3
  -1 -11   6 420.611 100.183   2
  -1 -11   6 310.322 81.1552   3
  -1 -11   7 267.767 92.9672   2
  -1 -11   7 212.735 73.6455   3
  -1 -11   8 525.904 119.697   2
  -1 -11   8 614.343 127.767   3
  -1 -11   9-13.4294 40.6343   2
  -1 -11   9 65.3697 62.5385   3
  -1 -11  10 367.028 112.624   2
  -1 -11  10 447.039 129.552   3
  -1 -11  11 302.934 104.727   3
  -1 -12 -11 20.2616 49.7184   4
  -1 -12 -11-91.2066 109.415   1
  -1 -12 -10 539.284 154.119   4
  -1 -12 -10 576.713 185.977   1
  -1 -12  -9 23.0243 75.5352   4
  -1 -12  -9 8.63299 89.3328   1
  -1 -12  -8 403.747 137.111   1
  -1 -12  -8 249.365 101.690   4
  -1 -12  -7 160.523 84.4693   4
  -1 -12  -7 318.640 117.648   1
  -1 -12  -6 898.900 157.470   4
  -1 -12  -6 739.970 159.347   1
  -1 -12  -5 114.703 73.2272   4
  -1 -12  -5 158.966 77.4771   1
  -1 -12  -4 1412.21 167.320   1
  -1 -12  -4 1668.67 187.096   4
  -1 -12  -3 1302.91 146.798   1
  -1 -12  -3 1449.75 167.330   4
  -1  12  -2 2.66303 19.4527   4
  -1 -12  -2 36.1608 39.2676   1
  -1 -12  -2 58.8773 55.5139   4
  -1 -12  -1 1128.33 110.005   1
  -1 -12  -1 1138.81 127.818   4
  -1 -12  -1 988.972 104.258   3
  -1 -12   0 2626.78 173.624   4
  -1 -12   0 2563.60 163.351   3
  -1 -12   0 2482.32 152.418   1
  -1 -12   1 298.015 56.8397   1
  -1 -12   1 412.895 72.9175   3
  -1 -12   1 506.908 74.2395   4
  -1 -12   1 450.522 73.9006   2
  -1 -12   2 7543.35 284.475   3
  -1 -12   2 7712.33 303.028   2
  -1 -12   2 7412.44 217.196   4
  -1 -12   3 259.149 68.7929   2
  -1 -12   3 271.170 33.7717   4
  -1 -12   3 305.185 69.8696   3
  -1 -12   4 1796.67 175.154   2
  -1 -12   4 1720.59 157.391   3
  -1 -12   5-47.0938 52.4982   2
  -1 -12   5 60.2966 45.5628   3
  -1 -12   6 279.781 83.2959   2
  -1 -12   6 294.962 83.9906   3
  -1 -12   7 158.909 77.7341   2
  -1 -12   7 103.590 59.9294   3
  -1 -12   8-2.22289 38.4118   2
  -1 -12   8 161.376 76.7089   3
  -1 -12   9 114.136 77.5261   2
  -1 -12   9 139.317 79.1893   3
  -1 -12  10 247.362 99.7967   2
  -1 -12  10 204.486 93.8633   3
  -1 -12  11-108.014 70.0350   3
  -1 -13 -11 152.581 137.274   1
  -1 -13 -10 66.1100 73.7453   4
  -1 -13 -10 36.3298 89.3594   1
  -1 -13  -9 836.013 204.563   1
  -1 -13  -9 997.812 202.384   4
  -1 -13  -8 315.814 113.783   4
  -1 -13  -8 103.115 97.1692   1
  -1 -13  -7 569.897 151.004   1
  -1 -13  -7 634.173 142.559   4
  -1 -13  -6 572.367 135.905   1
  -1 -13  -6 727.078 150.298   4
  -1 -13  -5 824.382 142.106   1
  -1 -13  -5 992.793 162.626   4
  -1 -13  -4 559.265 125.894   4
  -1 -13  -4 680.016 126.201   1
  -1 -13  -3 251.325 83.1938   1
  -1 -13  -3 316.436 92.3024   4
  -1 -13  -2 127.618 60.2342   4
  -1 -13  -2 107.507 53.0715   1
  -1 -13  -1 198.246 67.1523   4
  -1 -13  -1 249.544 60.1555   3
  -1 -13  -1 297.841 67.2130   1
  -1 -13   0 1187.91 123.549   4
  -1 -13   0 930.572 105.750   3
  -1 -13   0 854.186 96.6500   1
  -1 -13   1 4477.10 224.172   3
  -1 -13   1 5235.23 232.790   2
  -1 -13   1 5280.63 223.713   4
  -1 -13   2 2105.95 122.522   4
  -1 -13   2 2143.89 157.692   3
  -1 -13   2 2405.79 174.746   2
  -1 -13   3 5093.96 256.843   3
  -1 -13   3 4083.44 130.411   4
  -1 -13   3 4818.52 264.847   2
  -1 -13   4 124.949 60.9492   2
  -1 -13   4 159.434 59.4998   3
  -1 -13   5 1432.53 156.039   3
  -1 -13   5 1347.46 163.602   2
  -1 -13   6 143.258 63.2279   3
  -1 -13   6 101.742 60.8684   2
  -1 -13   7 112.053 70.3415   2
  -1 -13   7 80.7710 63.3994   3
  -1 -13   8 244.964 96.1566   2
  -1 -13   8 318.071 99.3159   3
  -1 -13   9-103.997 75.4805   2
  -1 -13   9 90.3534 61.3842   3
  -1 -13  10 36.4185 50.9547   2
  -1 -13  10-1.68668 54.9408   3
  -1 -13  11 78.0752 70.1904   3
  -1 -14 -10-63.8360 82.7472   1
  -1 -14 -10 130.570 83.7271   4
  -1 -14  -9 227.998 121.953   1
  -1 -14  -9 1.60529 48.9360   4
  -1 -14  -8 924.815 174.406   4
  -1 -14  -8 693.017 170.150   1
  -1 -14  -7 106.482 74.6709   4
  -1 -14  -7-71.2198 72.2640   1
  -1 -14  -6 543.174 130.769   1
  -1 -14  -6 676.889 146.532   4
  -1 -14  -5 787.640 146.115   1
  -1 -14  -5 1171.61 178.725   4
  -1 -14  -4 14.8235 59.6129   4
  -1 -14  -4 52.8565 60.4232   1
  -1 -14  -3 2829.41 223.017   1
  -1 -14  -3 2651.41 235.412   4
  -1 -14  -2 188.795 66.1181   4
  -1 -14  -2 225.613 65.8929   1
  -1 -14  -1 156.033 62.7627   4
  -1 -14  -1 44.1996 39.3698   1
  -1 -14   0 158.024 52.0081   1
  -1 -14   0 228.855 62.5622   4
  -1 -14   0 197.433 62.8336   3
  -1 -14   1 264.392 62.9735   2
  -1 -14   1 264.368 59.8279   4
  -1 -14   1 146.248 52.4636   3
  -1 -14   2 2302.10 169.679   3
  -1 -14   2 2187.22 171.155   2
  -1 -14   2 2278.99 135.449   4
  -1 -14   3 176.552 63.9385   2
  -1 -14   3 173.699 34.2980   4
  -1 -14   3 184.395 64.7650   3
  -1 -14   4 2587.41 200.823   3
  -1 -14   4 2577.20 213.870   2
  -1 -14   5 57.5112 52.7948   2
  -1 -14   5 32.1953 42.6799   3
  -1 -14   6 131.313 68.6059   2
  -1 -14   6 188.775 69.4046   3
  -1 -14   7 363.854 103.629   2
  -1 -14   7 454.968 105.295   3
  -1 -14   8-18.1990 56.4039   2
  -1 -14   8 85.6099 65.0069   3
  -1 -14   9 804.805 161.453   3
  -1 -14   9 797.295 161.870   2
  -1 -14  10 66.0362 61.1320   2
  -1 -14  10 202.527 78.9705   3
  -1 -14  11 53.8274 67.0116   3
  -1 -15 -10 61.0914 83.7480   1
  -1 -15 -10 6.09639 42.0640   4
  -1 -15  -9 18.2257 45.6256   4
  -1 -15  -9 115.600 103.665   1
  -1 -15  -8-38.0511 75.4507   1
  -1 -15  -8 95.5202 82.0260   4
  -1 -15  -7 201.326 97.6519   1
  -1 -15  -7 89.7685 79.8140   4
  -1 -15  -6 33.0719 43.6411   1
  -1 -15  -6 51.1135 63.8452   4
  -1 -15  -5 613.843 137.259   4
  -1 -15  -5 443.641 120.407   1
  -1 -15  -4 1515.35 184.939   1
  -1 -15  -4 1770.04 209.665   4
  -1 -15  -3 221.224 79.7020   1
  -1 -15  -3 292.748 95.0714   4
  -1 -15  -2 3106.05 216.552   1
  -1 -15  -2 3372.54 251.385   4
  -1 -15  -1 139.018 53.5778   4
  -1 -15  -1 139.188 50.2158   1
  -1 -15   0 94.2851 48.3859   1
  -1 -15   0 97.7890 46.6758   3
  -1 -15   0 163.220 60.2469   4
  -1 -15   1 276.499 70.5248   3
  -1 -15   1 362.029 70.4132   4
  -1 -15   2 419.788 81.4317   2
  -1 -15   2 453.865 81.0352   3
  -1 -15   2 473.640 68.3016   4
  -1 -15   3 165.143 60.7176   2
  -1 -15   3 189.221 35.7501   4
  -1 -15   3 161.738 57.5560   3
  -1 -15   4 203.949 71.3182   2
  -1 -15   4 449.643 94.1506   3
  -1 -15   5 550.089 114.873   2
  -1 -15   5 424.766 90.4073   3
  -1 -15   6-9.85428 53.2316   2
  -1 -15   6-23.7270 45.2497   3
  -1 -15   7 47.0593 50.1797   3
  -1 -15   7 95.7454 59.7773   2
  -1 -15   8 1581.56 201.403   3
  -1 -15   8 1916.41 234.574   2
  -1 -15   9 120.482 70.5271   2
  -1 -15   9 67.9373 66.0786   3
  -1 -15  10 208.902 103.372   3
  -1 -15  10 284.795 104.598   2
  -1 -15  11-17.9900 52.2214   3
  -1 -16 -10 59.3709 67.0633   1
  -1 -16 -10 81.8332 68.2952   4
  -1 -16  -9-83.0080 63.6318   4
  -1 -16  -9 123.883 89.0329   1
  -1 -16  -8-42.6632 75.7329   4
  -1 -16  -8-6.61581 65.6558   1
  -1 -16  -7 121.303 86.2650   4
  -1 -16  -7 118.669 87.9510   1
  -1 -16  -6 40.1608 56.6932   4
  -1 -16  -6 243.998 109.012   1
  -1 -16  -5 567.910 135.427   4
  -1 -16  -5 713.616 150.739   1
  -1 -16  -4 155.084 79.7450   4
  -1 -16  -4 161.519 78.5492   1
  -1 -16  -3 1620.99 180.353   1
  -1 -16  -3 1790.60 203.627   4
  -1 -16  -2 196.458 73.5242   1
  -1 -16  -2 164.609 77.5941   4
  -1 -16  -1 642.685 96.4874   1
  -1 -16  -1 810.957 124.352   4
  -1 -16   0 151.262 52.7153   1
  -1 -16   0 198.142 59.7134   3
  -1 -16   0 191.158 62.7388   4
  -1 -16   1 618.552 98.0029   3
  -1 -16   1 771.398 100.153   4
  -1 -16   2 770.503 109.775   3
  -1 -16   2 761.714 111.052   2
  -1 -16   2 680.835 82.7230   4
  -1 -16   3-6.18713 37.1607   2
  -1 -16   3 66.3062 57.5032   3
  -1 -16   3 24.9416 23.9425   4
  -1 -16   4 122.636 68.8315   2
  -1 -16   4 131.100 57.3554   3
  -1 -16   5 246.077 81.3714   2
  -1 -16   5 153.434 68.5748   3
  -1 -16   6 35.7137 46.4370   2
  -1 -16   6 82.6605 53.0142   3
  -1 -16   7 994.923 169.931   2
  -1 -16   7 967.873 154.166   3
  -1 -16   8 74.1977 66.5551   2
  -1 -16   8 190.655 82.9926   3
  -1 -16   9 293.471 100.585   3
  -1 -16   9 504.461 137.728   2
  -1 -16  10 45.6847 58.9928   3
  -1 -17 -10 201.187 118.495   1
  -1 -17  -9 197.723 94.1242   4
  -1 -17  -9 221.553 123.608   1
  -1 -17  -8-37.1111 73.7524   4
  -1 -17  -8 66.2591 75.7930   1
  -1 -17  -7 169.579 95.6649   4
  -1 -17  -7 242.511 104.398   1
  -1 -17  -6 646.558 157.111   4
  -1 -17  -6 541.942 143.129   1
  -1 -17  -5 305.607 99.2393   4
  -1 -17  -5 198.247 91.0121   1
  -1 -17  -4 249.859 91.9677   1
  -1 -17  -4 260.990 95.7251   4
  -1 -17  -3 193.969 80.0277   1
  -1 -17  -3 130.494 69.5109   4
  -1 -17  -2 1498.25 159.675   1
  -1 -17  -2 1813.28 197.519   4
  -1 -17  -1 36.4888 53.1455   4
  -1 -17  -1-7.93477 39.3157   1
  -1 -17   0 129.022 57.8456   4
  -1 -17   0 67.7759 39.2262   1
  -1 -17   0 51.3455 40.6631   3
  -1 -17   1 640.837 101.600   3
  -1 -17   1 500.472 90.4751   4
  -1 -17   2 578.885 97.5993   2
  -1 -17   2 420.562 86.0296   3
  -1 -17   2 546.026 78.9737   4
  -1 -17   3 1780.03 169.430   3
  -1 -17   3 1852.67 183.001   2
  -1 -17   4 52.0176 49.0831   2
  -1 -17   4 149.430 63.1943   3
  -1 -17   5 40.6301 47.4544   2
  -1 -17   5 7.20365 47.1425   3
  -1 -17   6 115.281 66.9720   2
  -1 -17   6 207.778 78.5312   3
  -1 -17   7 156.075 74.8811   3
  -1 -17   7 232.811 88.2592   2
  -1 -17   8 598.621 140.937   2
  -1 -17   8 300.745 104.800   3
  -1 -17   9-67.9574 54.2648   2
  -1 -17   9-105.489 74.5888   3
  -1 -17  10 94.4315 82.4311   3
  -1 -18  -9 102.861 74.3444   4
  -1 -18  -9-3.53677 61.8449   1
  -1 -18  -8 156.529 101.069   4
  -1 -18  -8 171.439 105.016   1
  -1 -18  -7 110.054 81.8854   4
  -1 -18  -7 30.8292 79.0337   1
  -1 -18  -6 406.780 130.243   4
  -1 -18  -6 318.712 108.337   1
  -1 -18  -5 90.7793 77.4851   1
  -1 -18  -5 244.210 99.7773   4
  -1 -18  -4 264.498 87.4137   1
  -1 -18  -4 331.983 109.388   4
  -1 -18  -3 16.6159 49.5078   1
  -1 -18  -3 122.306 68.6248   4
  -1 -18  -2 49.5746 61.0527   4
  -1 -18  -2-23.7235 45.0115   1
  -1 -18  -1 44.0408 44.7294   4
  -1 -18  -1 99.1470 54.3761   1
  -1 -18   0 678.214 97.1576   1
  -1 -18   0 628.712 99.9991   3
  -1 -18   0 602.126 106.402   4
  -1 -18   1 41.7268 42.3751   3
  -1 -18   1 84.2562 45.8094   4
  -1 -18   2 2067.51 183.155   3
  -1 -18   2 2134.28 151.894   4
  -1 -18   3 150.440 64.2243   2
  -1 -18   3 158.506 62.5885   3
  -1 -18   4 417.461 100.655   2
  -1 -18   4 345.300 84.1541   3
  -1 -18   5 94.2922 61.6308   2
  -1 -18   5 134.142 65.9015   3
  -1 -18   6 198.762 73.4218   3
  -1 -18   6 167.783 72.1404   2
  -1 -18   7 198.013 84.1081   2
  -1 -18   7 166.902 76.5179   3
  -1 -18   8-84.7885 66.6476   2
  -1 -18   8-62.9808 52.0399   3
  -1 -18   9 20.1976 50.3242   3
  -1 -18   9 28.2319 63.0746   2
  -1 -18  10 11.6899 42.7223   3
  -1 -19  -8-125.079 102.415   4
  -1 -19  -8-75.4208 76.9428   1
  -1 -19  -7 293.452 122.110   4
  -1 -19  -7 356.740 128.339   1
  -1 -19  -6 223.087 109.622   1
  -1 -19  -6 233.434 103.306   4
  -1 -19  -5 233.995 101.328   4
  -1 -19  -5 354.383 113.640   1
  -1 -19  -4 262.254 102.448   4
  -1 -19  -4 398.817 107.162   1
  -1 -19  -3 316.675 105.279   4
  -1 -19  -3 306.041 90.0509   1
  -1 -19  -2 163.020 73.8592   4
  -1 -19  -2 117.239 61.5162   1
  -1 -19  -1 335.607 94.2920   4
  -1 -19  -1 326.396 76.6535   1
  -1 -19   0 270.178 67.0936   1
  -1 -19   0 155.663 55.1266   3
  -1 -19   0 198.743 67.4662   4
  -1 -19   1 1353.81 149.922   3
  -1 -19   1 1344.02 139.576   4
  -1 -19   2 111.098 57.5936   3
  -1 -19   2 135.485 50.5825   4
  -1 -19   3 1001.60 135.107   3
  -1 -19   3 1013.37 141.381   2
  -1 -19   4-16.8940 39.2229   2
  -1 -19   4 13.6285 38.5541   3
  -1 -19   5 346.049 96.1398   2
  -1 -19   5 113.332 58.8187   3
  -1 -19   6 130.151 68.7432   2
  -1 -19   6 20.5733 48.4222   3
  -1 -19   7 87.2535 65.8201   3
  -1 -19   7 85.6424 58.3334   2
  -1 -19   8 10.9728 44.2142   3
  -1 -19   8 36.6575 49.3947   2
  -1 -19   9 19.1474 41.7863   3
  -1 -20  -8-18.2673 54.8784   4
  -1 -20  -7-4.34932 18.1229   4
  -1 -20  -6 167.316 94.2069   4
  -1 -20  -5 258.657 113.924   4
  -1 -20  -5 429.785 122.802   1
  -1 -20  -4 245.076 84.8577   1
  -1 -20  -4 359.523 116.425   4
  -1 -20  -3 139.797 79.7834   4
  -1 -20  -3 6.30489 51.0787   1
  -1 -20  -2 61.8835 55.7624   4
  -1 -20  -1 114.558 77.9193   4
  -1 -20   0 922.529 123.405   3
  -1 -20   0 941.549 132.283   4
  -1 -20   1 194.568 65.9134   3
  -1 -20   1 261.060 70.2049   4
  -1 -20   2 741.717 117.303   3
  -1 -20   3 8.66208 38.5479   3
  -1 -20   4 152.397 65.8965   3
  -1 -20   4 209.047 74.6468   2
  -1 -20   5 157.065 72.7354   2
  -1 -20   5 113.280 58.6376   3
  -1 -20   6 3.23242 48.4592   2
  -1 -20   6 147.111 63.6879   3
  -1 -20   7 198.586 86.0966   2
  -1 -20   7 177.176 81.9126   3
  -1 -20   8-56.6600 56.2260   3
  -1 -20   9 68.3232 48.4872   3
  -1 -21  -8 119.147 98.6950   4
  -1 -21  -7 24.2217 55.8911   4
  -1 -21  -6 222.114 97.5535   4
  -1 -21  -5 130.776 95.8411   4
  -1 -21  -4 1096.45 192.781   4
  -1 -21  -3 248.930 95.3301   4
  -1 -21  -2 55.8159 60.5704   4
  -1 -21  -1 10.7832 48.7326   4
  -1 -21   0 343.394 87.7587   4
  -1 -21   1 261.577 72.5791   3
  -1 -21   1 191.460 61.1593   4
  -1 -21   2 73.1398 51.7620   3
  -1 -21   3 187.002 70.5802   3
  -1 -21   4-84.8135 54.2694   3
  -1 -21   5-1.27986 16.2882   2
  -1 -21   5-6.50201 31.0216   3
  -1 -21   6 631.173 138.029   2
  -1 -21   6 547.541 112.684   3
  -1 -21   7-11.0018 45.8053   3
  -1 -22  -7-10.6786 68.5459   4
  -1 -22  -6-44.3102 71.4905   4
  -1 -22  -5 415.927 134.004   4
  -1 -22  -4-25.6076 56.0080   4
  -1 -22  -3 408.107 119.941   4
  -1 -22  -2 84.9675 67.1616   4
  -1 -22  -1 120.570 72.4001   4
  -1 -22   0 115.530 55.9115   4
  -1 -22   1 142.281 54.9348   3
  -1 -22   2-17.8078 34.3826   3
  -1 -22   3 240.465 77.5506   3
  -1 -22   4-42.2071 53.1975   3
  -1 -22   5 229.387 86.6770   3
  -1 -22   6 143.827 66.5791   3
  -1 -23  -7-4.02561 62.4585   4
  -1 -23  -6 5.14560 59.3033   4
  -1 -23  -5 19.9990 66.6888   4
  -1 -23  -4 420.488 131.636   4
  -1 -23  -3 3.66812 55.6138   4
  -1 -23  -2 133.543 69.9470   4
  -1 -23  -1 67.3443 64.2589   4
  -1 -23   0 171.325 70.4301   4
  -1 -23   1 94.3451 54.3131   3
  -1 -23   2 19.8759 43.2779   3
  -1 -23   3 109.021 58.5689   3
  -1 -23   4 200.149 76.3620   3
  -1 -24  -6-150.873 87.9982   4
  -1 -24  -5 2.28724 66.4157   4
  -1 -24  -4 30.5474 59.1580   4
  -1 -24  -3-10.5646 64.3027   4
  -1 -24  -2 55.8747 61.5971   4
  -1 -24  -1 10.4095 47.5678   4
  -1 -25  -5 40.2907 68.3933   4
  -1 -25  -4 139.808 80.8123   4
  -1 -25  -3 21.6781 71.1331   4
  -1 -25  -2 139.446 80.4307   4
  -1 -25  -1 16.6511 42.0529   4
  -1 -26  -5-103.852 72.1103   4
  -1 -26  -4-33.0990 67.2606   4
  -1 -26  -3-8.82580 67.1567   4
  -1 -26  -2-218.029 84.1174   4
  -1 -27  -4 108.020 61.6992   4
  -1 -27  -3 81.6963 53.4589   4
  -1 -28  -3 245.659 94.7732   4
   0   0 -12 961.215 271.781   1
   0   0 -11-268.887 142.283   1
   0   0  -9 51.3496 52.3204   4
   0   0  -8 401.807 97.7130   4
   0   0  -7 18.1891 41.4823   4
   0   0  -6 768.877 103.164   4
   0   0  -5 2.83373 33.4726   4
   0   0  -4 1117.37 97.5437   4
   0   0  -3 15.8647 26.0992   4
   0   0  -2 635.548 56.0163   2
   0   0  -2 709.374 54.6942   4
   0   0   2 787.100 56.1702   4
   0   0   2 680.461 58.1171   2
   0   0   3 21.1622 23.9289   4
   0   0   3 14.3068 27.4214   2
   0   0   4 1174.30 104.727   2
   0   0   5-1.23525 36.5827   2
   0   0   6 438.227 87.7963   2
   0   0   7 43.1538 41.7827   2
   0   0   8 211.225 80.6309   2
   0   0   9-0.34771 34.7973   2
   0   0  10 1681.38 196.776   2
   0   0  10 1588.83 238.246   3
   0   0  11 36.6977 73.9615   3
   0   0  12 621.667 176.073   3
   0   1 -12 47.2269 70.0257   1
   0  -1 -12-15.0352 45.1498   1
   0  -1 -11 522.105 170.139   1
   0  -1  -9 1163.41 156.295   4
   0   1  -8 235.763 66.9557   4
   0  -1  -8 252.805 80.7451   4
   0   1  -7 957.278 115.447   4
   0  -1  -7 879.955 120.261   4
   0  -1  -6 6316.96 280.611   4
   0   1  -6 6733.33 267.694   4
   0   1  -5 233.283 54.8948   4
   0  -1  -5 151.667 50.5267   4
   0  -1  -4 720.645 84.5417   4
   0   1  -4 738.633 75.0985   4
   0   1  -3 1110.24 77.7138   4
   0  -1  -3 995.373 81.8882   2
   0  -1  -3 1207.84 91.4695   4
   0   1  -2 6368.06 137.798   4
   0  -1  -2 6406.30 169.495   4
   0  -1  -2 6622.28 157.730   2
   0  -1   2 6533.83 136.366   4
   0   1   2 6902.31 176.871   4
   0   1   2 6321.66 150.603   2
   0  -1   2 6026.42 172.435   2
   0   1   3 915.485 76.5839   2
   0  -1   3 1086.51 73.2037   4
   0  -1   3 1042.96 89.5513   2
   0  -1   4 613.909 82.6971   2
   0   1   4 645.383 76.4481   2
   0   1   5 47.3877 38.2393   2
   0  -1   5 59.3914 41.1617   2
   0   1   6 7096.95 297.898   2
   0  -1   6 6552.80 303.550   2
   0  -1   7 973.457 129.228   2
   0   1   7 916.920 122.421   2
   0   1   8 300.218 79.9593   2
   0  -1   8 273.742 80.9145   2
   0   1   9 713.137 123.567   2
   0  -1   9 841.535 137.818   2
   0  -1   9 566.074 142.775   3
   0   1  10 41.9897 48.0335   2
   0  -1  10 138.030 60.6868   2
   0   1  10-20.0374 76.9752   3
   0  -1  11 571.822 126.545   2
   0  -1  11 650.333 165.408   3
   0   1  11 686.961 172.328   3
   0  -1  12-214.037 105.361   3
   0   1  12-107.206 95.6528   3
   0  -2 -12 40.0911 110.665   1
   0   2 -12-178.847 126.284   1
   0  -2 -11 404.594 180.483   1
   0  -2 -10 296.381 130.763   1
   0  -2  -9 93.8226 60.2354   4
   0  -2  -8 580.611 113.680   4
   0   2  -7 3500.96 204.301   4
   0  -2  -7 3533.44 237.511   4
   0  -2  -6 971.088 122.105   4
   0   2  -6 1145.76 107.309   4
   0   2  -5 10085.6 279.702   4
   0  -2  -5 10968.1 353.226   4
   0   2  -4 5623.61 183.443   4
   0  -2  -4 6018.47 236.174   4
   0  -2  -3 411.563 51.2715   2
   0  -2  -3 415.700 62.1505   4
   0   2  -3 485.211 48.2696   4
   0   2  -2 105.103 19.8058   4
   0  -2  -2 135.105 38.0457   4
   0  -2  -2 103.102 23.1007   2
   0  -2  -1 191.641 32.4195   4
   0  -2  -1 117.146 28.9310   1
   0  -2   1 129.004 28.7248   2
   0  -2   1 118.737 24.7240   3
   0   2   2 87.2085 22.6542   2
   0  -2   2 97.7445 34.8309   2
   0  -2   2 85.1887 17.6331   4
   0  -2   3 455.906 65.5713   2
   0  -2   3 580.245 49.5675   4
   0   2   3 387.670 48.8677   2
   0  -2   4 5598.69 235.806   2
   0   2   4 5970.84 209.619   2
   0   2   5 10200.4 310.823   2
   0  -2   5 10042.4 348.518   2
   0   2   6 1065.82 117.717   2
   0  -2   6 979.115 125.333   2
   0   2   7 3572.06 224.488   2
   0  -2   7 3674.64 252.661   2
   0   2   8 361.774 84.1789   2
   0  -2   8 404.140 102.924   2
   0  -2   8 344.739 107.948   3
   0  -2   9 96.1670 58.8887   2
   0   2   9 50.2608 43.6100   2
   0  -2   9-11.7224 62.5676   3
   0  -2  10 370.403 104.185   2
   0   2  10 298.329 85.8832   2
   0  -2  10 568.457 145.872   3
   0  -2  11 81.3700 60.5724   2
   0  -2  11-10.6127 65.2907   3
   0   2  11-74.1432 90.2914   3
   0  -2  12-7.73738 53.2570   3
   0   2  12 20.1977 82.1075   3
   0  -3 -12 319.226 162.529   1
   0  -3 -11-13.7312 104.816   1
   0  -3 -10 113.320 110.731   1
   0  -3 -10 246.620 83.0259   4
   0  -3  -9 163.350 72.7759   4
   0  -3  -8 2031.24 199.552   4
   0  -3  -7 155.047 65.7365   4
   0   3  -6 6591.80 236.255   4
   0  -3  -6 6802.47 313.463   4
   0  -3  -5 555.318 91.7546   4
   0   3  -5 586.927 67.5118   4
   0   3  -4 3740.38 136.232   4
   0  -3  -4 3731.88 195.913   4
   0  -3  -3 2889.20 120.164   2
   0   3  -3 3099.12 97.1854   4
   0  -3  -3 3177.57 163.197   4
   0  -3  -2 13772.9 181.340   2
   0  -3  -2 13987.5 294.869   4
   0  -3  -1 175.430 36.8734   4
   0  -3  -1 180.666 36.7357   1
   0  -3   0-5.83296 14.8200   4
   0  -3   0 15.4579 19.6472   1
   0  -3   0 4.43833 12.1326   2
   0  -3   0-1.22693 12.7032   3
   0  -3   1 214.048 36.8058   2
   0  -3   1 226.012 31.5609   3
   0  -3   2 13927.9 296.085   2
   0  -3   2 14093.8 281.479   3
   0   3   2 14082.5 171.088   2
   0  -3   3 3127.84 96.6925   4
   0  -3   3 2957.93 161.637   3
   0   3   3 2763.34 111.154   2
   0  -3   3 2866.09 156.923   2
   0  -3   4 3808.09 135.151   4
   0  -3   4 3576.16 195.676   2
   0   3   4 3618.42 155.206   2
   0  -3   5 515.461 86.8583   2
   0   3   5 535.600 72.7374   2
   0   3   6 6574.81 267.333   2
   0  -3   6 6191.50 309.712   2
   0   3   7 89.5990 52.3428   2
   0  -3   7 178.049 76.1420   2
   0  -3   7 36.9017 58.9599   3
   0  -3   8 1882.50 224.819   3
   0   3   8 1894.63 171.525   2
   0  -3   8 1950.36 201.565   2
   0   3   9 5.68089 32.8773   2
   0  -3   9 46.5039 53.9948   2
   0  -3   9 62.9133 70.9235   3
   0  -3  10 28.9859 48.9661   2
   0  -3  10 15.7609 68.4704   3
   0  -3  11 109.362 65.1665   2
   0  -3  11-64.3161 69.5571   3
   0   3  11 109.433 97.8746   3
   0  -3  12 103.911 85.7939   3
   0   3  12-77.1413 85.0345   3
   0  -4 -12 350.301 163.998   1
   0  -4 -11-30.3122 83.4724   1
   0  -4 -10 199.727 104.406   1
   0  -4 -10 129.951 68.0472   4
   0  -4  -9 377.746 108.936   4
   0  -4  -9 230.957 115.921   1
   0  -4  -8 1202.93 163.239   4
   0  -4  -7 3765.34 260.463   4
   0  -4  -6 660.471 111.817   4
   0  -4  -5 4501.12 244.961   4
   0  -4  -4 141.828 51.5809   4
   0  -4  -4 79.2379 28.2050   2
   0  -4  -3 5493.11 148.552   2
   0  -4  -3 5717.68 227.892   4
   0  -4  -2 1610.98 111.492   4
   0  -4  -2 1742.38 121.373   1
   0  -4  -1 516.759 56.6935   1
   0   4  -1 617.801 53.1706   3
   0   4  -1 701.048 60.3955   1
   0  -4  -1 563.456 59.5259   4
   0  -4   0 5461.68 143.026   1
   0   4   0 5349.06 145.291   1
   0   4   0 4910.18 128.037   4
   0  -4   0 5356.37 121.626   2
   0  -4   0 5073.07 119.668   3
   0   4   0 5473.31 123.525   3
   0   4   0 5318.20 124.171   2
   0  -4   0 5081.97 129.073   4
   0  -4   1 515.507 54.1528   2
   0   4   1 521.805 44.9227   3
   0  -4   1 569.845 48.0810   3
   0   4   1 540.031 57.0807   1
   0  -4   2 1881.08 107.106   3
   0  -4   2 1877.81 117.910   2
   0  -4   3 5290.33 100.565   4
   0  -4   3 5739.87 223.064   3
   0  -4   3 5389.80 221.397   2
   0   4   3 5617.36 140.359   2
   0   4   4 81.2008 29.7394   2
   0  -4   4 96.3436 49.4898   2
   0  -4   4 78.3402 47.7905   3
   0  -4   4 78.9257 22.6292   4
   0  -4   5 4017.07 148.223   4
   0  -4   5 4587.80 260.034   3
   0   4   5 4558.57 188.665   2
   0  -4   5 4188.07 239.401   2
   0  -4   6 679.934 111.195   2
   0   4   6 754.582 92.9899   2
   0  -4   6 658.430 118.164   3
   0   4   7 3794.63 214.902   2
   0  -4   7 3626.86 282.272   3
   0  -4   7 3716.71 266.858   2
   0   4   8 1296.93 135.236   2
   0  -4   8 1084.81 175.052   3
   0  -4   8 1194.12 162.020   2
   0  -4   9 326.859 95.2463   2
   0  -4   9 481.501 129.589   3
   0  -4  10-18.8105 49.3794   2
   0  -4  10 18.5646 62.7735   3
   0  -4  11-67.4603 62.2985   2
   0  -4  11-49.0793 64.5299   3
   0  -4  12 200.988 98.4602   3
   0   4  12 79.8003 78.3785   3
   0  -5 -12 150.087 139.468   1
   0  -5 -11 84.6185 78.7029   1
   0  -5 -10 82.5120 104.908   1
   0  -5 -10-11.5163 59.5205   4
   0  -5  -9 367.988 140.462   1
   0  -5  -9 460.701 117.205   4
   0  -5  -8 991.824 197.448   1
   0  -5  -8 865.583 143.044   4
   0  -5  -7 1771.29 235.308   1
   0  -5  -7 1693.82 184.603   4
   0  -5  -6 1603.45 167.317   4
   0  -5  -5 980.157 124.524   4
   0  -5  -4 2203.81 113.370   2
   0  -5  -4 2549.21 177.547   4
   0  -5  -4 2554.08 204.927   1
   0  -5  -3 2188.00 82.9965   2
   0  -5  -3 2273.00 166.080   1
   0  -5  -3 2348.06 155.325   4
   0  -5  -2 736.284 86.0126   1
   0  -5  -2 901.340 90.2920   4
   0  -5  -1 7218.01 203.090   1
   0   5  -1 7659.06 187.549   3
   0  -5  -1 7183.40 208.121   4
   0   5  -1 7526.25 129.104   4
   0   5  -1 8084.67 224.846   1
   0  -5   0 170.983 34.8293   4
   0  -5   0 138.674 28.3741   2
   0   5   0 172.200 36.8032   1
   0   5   0 116.798 26.5245   2
   0  -5   0 160.690 30.7274   3
   0   5   0 153.279 28.0232   3
   0  -5   0 185.207 38.7099   1
   0   5   0 134.457 30.2799   4
   0   5   1 7019.26 178.961   3
   0  -5   1 7324.37 173.102   3
   0   5   1 7510.94 212.673   1
   0  -5   1 7174.00 199.136   2
   0  -5   1 7237.88 126.124   4
   0  -5   2 756.482 70.9948   3
   0  -5   2 681.545 78.1249   2
   0  -5   3 2532.71 150.402   3
   0   5   3 2376.40 75.2132   2
   0  -5   3 2525.42 159.981   2
   0  -5   4 2077.23 69.4860   4
   0  -5   4 2553.73 173.600   3
   0   5   4 2433.10 106.426   2
   0  -5   4 2365.54 170.402   2
   0  -5   5 743.797 57.0099   4
   0   5   5 793.455 76.7731   2
   0  -5   5 859.644 117.898   3
   0  -5   5 695.716 104.937   2
   0  -5   6 1770.79 181.002   3
   0   5   6 1559.97 120.260   2
   0  -5   6 1570.81 166.939   2
   0   5   7 1763.02 141.269   2
   0  -5   7 1724.14 199.693   3
   0  -5   7 1885.49 194.833   2
   0  -5   8 774.620 152.816   3
   0   5   8 846.564 111.156   2
   0  -5   8 1044.28 159.309   2
   0  -5   9 644.542 134.769   2
   0  -5   9 371.514 120.692   3
   0  -5  10-25.7631 52.3642   2
   0  -5  10-38.4329 60.6864   3
   0  -5  11 196.639 86.7969   2
   0  -5  11 295.980 112.170   3
   0  -5  12 94.2517 83.9948   3
   0   5  12 314.039 139.058   3
   0  -6 -12 477.944 180.962   1
   0  -6 -11-6.76318 53.1803   4
   0  -6 -11-37.6615 111.916   1
   0  -6 -10 366.630 149.133   1
   0  -6 -10 473.902 125.047   4
   0  -6  -9 90.0517 91.8375   1
   0  -6  -9 62.4008 55.8205   4
   0  -6  -8 1951.62 213.119   4
   0  -6  -8 1893.79 259.435   1
   0  -6  -7 252.317 85.8657   4
   0  -6  -7 294.794 121.868   1
   0  -6  -6 6.69307 51.9145   4
   0  -6  -6 95.6614 67.9198   1
   0  -6  -5 280.181 77.3444   4
   0  -6  -5 194.311 81.8012   1
   0  -6  -4 387.416 44.9837   2
   0  -6  -4 651.664 112.217   1
   0  -6  -4 772.738 108.390   4
   0  -6  -3 605.106 88.7393   4
   0  -6  -3 662.587 100.339   1
   0  -6  -2 15791.5 377.381   1
   0  -6  -2 16627.2 380.210   4
   0  -6  -1 5063.51 184.142   1
   0   6  -1 5675.79 207.002   1
   0   6  -1 5407.53 166.900   3
   0  -6  -1 4930.73 92.1105   2
   0  -6  -1 4967.77 186.455   4
   0   6  -1 5042.26 125.052   4
   0  -6   0 5284.75 162.763   4
   0   6   0 5591.90 181.917   1
   0  -6   0 5147.85 149.972   3
   0   6   0 5532.15 154.466   3
   0  -6   0 5503.27 151.029   2
   0   6   0 5388.27 165.327   4
   0   6   0 5624.52 160.080   2
   0  -6   0 5444.68 177.365   1
   0  -6   1 5452.09 184.307   2
   0   6   1 5199.53 167.747   3
   0  -6   1 5352.61 159.347   3
   0   6   1 5194.35 191.756   1
   0  -6   1 5456.98 185.096   1
   0   6   1 4692.28 103.714   2
   0  -6   1 4974.94 123.990   4
   0  -6   2 16673.6 321.363   3
   0  -6   2 17334.3 377.743   2
   0  -6   3 612.597 78.5059   3
   0  -6   3 635.820 90.0156   2
   0  -6   4 471.617 85.2697   2
   0  -6   4 605.421 87.5230   3
   0   6   4 502.622 43.0266   2
   0   6   5 225.860 39.1406   2
   0  -6   5 208.086 64.1075   2
   0  -6   5 180.921 65.2422   3
   0  -6   6 51.5299 49.2415   2
   0   6   6 38.5290 29.3949   2
   0  -6   6 52.7033 53.0807   3
   0  -6   7 371.370 95.6624   2
   0  -6   7 109.945 73.8519   3
   0  -6   8 1666.41 208.916   3
   0  -6   8 1723.33 201.998   2
   0  -6   9 71.3835 51.8304   2
   0  -6   9-15.3705 56.5989   3
   0  -6  10 483.360 122.693   2
   0  -6  10 434.315 128.235   3
   0  -6  11 140.352 77.9375   2
   0  -6  11-85.4782 80.1972   3
   0  -6  12 419.953 141.937   3
   0  -7 -11 856.557 177.620   4
   0  -7 -11 1043.50 257.704   1
   0  -7 -10 4.65415 58.1641   4
   0  -7 -10 254.143 134.564   1
   0  -7  -9 943.803 167.675   4
   0  -7  -9 635.351 174.469   1
   0  -7  -8 137.801 101.094   1
   0  -7  -8 121.432 72.4816   4
   0  -7  -7 395.421 126.836   1
   0  -7  -7 392.886 104.889   4
   0  -7  -6 187.925 78.0437   4
   0  -7  -6 185.475 97.2333   1
   0  -7  -5 107.433 63.8930   4
   0  -7  -5 160.129 81.4254   1
   0  -7  -5 55.2798 24.9116   2
   0  -7  -4 233.220 71.2757   4
   0  -7  -4 179.281 67.8337   1
   0  -7  -3 4459.19 239.801   1
   0  -7  -3 4495.09 231.145   4
   0  -7  -2 6453.34 249.887   1
   0  -7  -2 6586.30 253.416   4
   0  -7  -1 8763.85 258.131   1
   0  -7  -1 8670.73 143.076   2
   0   7  -1 9091.01 277.255   1
   0  -7  -1 8380.33 253.263   4
   0   7  -1 8705.84 185.115   4
   0  -7   0 98.5423 35.2661   4
   0  -7   0 99.6229 30.2388   2
   0   7   0 80.2122 25.5989   2
   0   7   0 134.658 40.9603   1
   0  -7   0 87.3826 30.3572   3
   0   7   0 76.3828 24.5691   3
   0  -7   0 109.275 42.5481   1
   0   7   1 8496.47 161.785   2
   0  -7   1 8744.68 243.728   2
   0  -7   1 8524.80 182.287   4
   0  -7   1 8611.69 214.288   3
   0  -7   1 8856.56 250.974   1
   0  -7   2 6849.98 216.529   3
   0  -7   2 6738.56 247.242   2
   0  -7   3 4230.82 191.639   3
   0  -7   3 4362.60 221.455   2
   0  -7   4 124.288 52.2268   2
   0  -7   4 117.849 49.5569   3
   0  -7   5 82.6126 52.5217   2
   0  -7   5 174.956 61.9913   3
   0  -7   6 121.459 64.6394   2
   0  -7   6 190.599 69.3317   3
   0  -7   7 320.972 95.4695   2
   0  -7   7 148.236 74.0585   3
   0  -7   8 269.132 88.3532   2
   0  -7   8 240.053 91.6384   3
   0  -7   9 739.480 144.078   2
   0  -7   9 580.363 140.474   3
   0  -7  10 94.3211 64.8230   2
   0  -7  10-63.3288 74.6107   3
   0  -7  11 749.727 156.303   2
   0  -7  11 661.255 164.844   3
   0  -7  12 1.75902 44.4779   2
   0  -7  12-158.607 101.184   3
   0  -8 -11 40.1260 98.3722   1
   0  -8 -11 119.394 92.5412   4
   0  -8 -10 590.010 140.828   4
   0  -8 -10 684.082 186.782   1
   0  -8  -9 351.203 147.006   1
   0  -8  -9 204.619 95.0719   4
   0  -8  -8 102.482 72.7885   4
   0  -8  -8 169.802 97.0687   1
   0  -8  -7 810.547 147.055   4
   0  -8  -7 667.475 156.352   1
   0  -8  -6 10.3396 53.2355   4
   0  -8  -6 56.6207 72.5816   1
   0  -8  -5 2125.69 212.869   1
   0  -8  -5 1938.08 188.410   4
   0  -8  -4 1034.10 138.804   1
   0  -8  -4 1023.64 126.389   4
   0  -8  -3 2713.39 194.442   1
   0  -8  -3 2997.62 198.690   4
   0  -8  -2 10195.6 323.558   1
   0   8  -2 10127.4 154.459   4
   0  -8  -2 10897.9 336.733   4
   0  -8  -1 8151.51 264.562   1
   0   8  -1 8220.70 199.137   4
   0  -8  -1 8112.27 155.668   2
   0  -8  -1 7959.44 260.390   4
   0  -8   0 2962.27 134.350   3
   0  -8   0 3114.79 159.892   1
   0   8   0 3526.00 151.145   2
   0  -8   0 3259.91 147.993   4
   0  -8   0 3279.38 135.629   2
   0   8   1 8070.56 177.485   2
   0  -8   1 8038.67 218.305   3
   0  -8   1 8516.48 262.229   1
   0  -8   1 7914.91 193.541   4
   0  -8   1 8367.77 251.279   2
   0  -8   2 10607.5 276.168   3
   0  -8   2 10356.1 314.531   2
   0  -8   2 9645.13 152.928   4
   0  -8   3 2891.26 162.327   3
   0  -8   3 2825.48 184.551   2
   0  -8   4 1057.55 114.380   3
   0  -8   4 1094.26 132.846   2
   0  -8   5 2205.64 178.852   3
   0  -8   5 2118.91 189.669   2
   0  -8   6 14.7830 59.9941   2
   0  -8   6 87.1817 62.7577   3
   0  -8   7 663.268 129.196   2
   0  -8   7 779.320 137.071   3
   0  -8   8 117.259 76.1882   2
   0  -8   8 92.8903 58.7965   3
   0  -8   9 368.306 108.752   2
   0  -8   9 153.410 89.8516   3
   0  -8  10 682.243 149.797   2
   0  -8  10 456.383 134.148   3
   0  -8  11-55.1776 47.3128   2
   0  -8  11-111.007 92.7003   3
   0  -8  12 59.9883 61.7469   2
   0  -9 -11 105.616 83.8061   4
   0  -9 -11 293.634 134.080   1
   0  -9 -10 15.8007 66.0499   4
   0  -9 -10 365.461 153.760   1
   0  -9  -9 179.715 113.996   1
   0  -9  -9 265.880 105.772   4
   0  -9  -8 513.707 130.025   4
   0  -9  -8 444.172 138.029   1
   0  -9  -7 211.228 103.106   1
   0  -9  -7 147.304 75.9891   4
   0  -9  -6 3155.67 285.213   1
   0  -9  -6 3440.33 270.875   4
   0  -9  -5 767.254 142.898   1
   0  -9  -5 800.459 133.363   4
   0  -9  -4 6288.00 331.834   1
   0  -9  -4 6321.04 318.819   4
   0  -9  -3 136.046 66.3942   4
   0  -9  -3 11.3465 45.2353   1
   0  -9  -2 1564.33 138.087   1
   0  -9  -2 1459.23 134.670   4
   0   9  -2 1340.04 66.8655   4
   0  -9  -1 4085.34 198.369   1
   0   9  -1 4075.19 153.833   4
   0  -9  -1 4103.32 121.915   2
   0  -9  -1 4414.43 203.892   4
   0  -9   0 19.1729 32.6271   4
   0  -9   0 40.1095 26.3474   2
   0  -9   0 18.9102 24.9989   3
   0  -9   0 48.3009 41.9461   1
   0   9   1 3920.67 137.692   2
   0  -9   1 4113.60 151.623   4
   0  -9   1 4047.21 162.883   3
   0  -9   1 4205.83 193.212   1
   0  -9   1 3809.56 177.892   2
   0  -9   2 1401.80 68.7308   4
   0  -9   2 1358.49 105.213   3
   0  -9   2 1317.28 120.343   2
   0  -9   3 49.5641 44.8889   2
   0  -9   3 148.995 48.8717   3
   0  -9   4 6930.35 281.520   3
   0  -9   4 6826.91 320.229   2
   0  -9   5 918.242 120.832   3
   0  -9   5 796.999 127.388   2
   0  -9   6 3073.66 231.373   3
   0  -9   6 3397.25 259.990   2
   0  -9   7 237.188 81.5166   2
   0  -9   7 220.461 78.6509   3
   0  -9   8 432.754 105.023   2
   0  -9   8 571.382 119.936   3
   0  -9   9 92.0137 71.2970   2
   0  -9   9 159.115 84.6402   3
   0  -9  10 40.0781 67.5772   2
   0  -9  10-19.9469 65.1291   3
   0  -9  11 69.8850 73.4098   2
   0  -9  11 55.9115 69.4820   3
   0 -10 -11 88.0081 74.1919   4
   0 -10 -11 10.1850 73.5054   1
   0 -10 -10 216.456 98.3150   4
   0 -10 -10 222.677 136.034   1
   0 -10  -9 262.183 131.127   1
   0 -10  -9 261.051 109.055   4
   0 -10  -8 14.0053 75.9471   1
   0 -10  -8 85.0944 69.3240   4
   0 -10  -7 644.482 142.429   4
   0 -10  -7 707.202 155.542   1
   0 -10  -6 147.551 75.9216   4
   0 -10  -6 102.163 90.6938   1
   0 -10  -5 7081.39 391.634   1
   0 -10  -5 7784.71 388.084   4
   0 -10  -4 1310.98 159.882   1
   0 -10  -4 1311.06 158.293   4
   0 -10  -3 1349.58 145.063   1
   0 -10  -3 1441.66 151.514   4
   0 -10  -2 195.326 60.6410   4
   0  10  -2 104.043 26.5107   4
   0 -10  -2 178.980 60.1460   1
   0 -10  -1 64.9152 23.0113   2
   0 -10  -1 99.4271 48.5299   1
   0 -10  -1 39.6818 37.9904   4
   0 -10   0 326.875 59.9111   4
   0 -10   0 454.725 63.7536   3
   0 -10   0 503.965 62.9211   2
   0 -10   0 549.750 79.2843   1
   0 -10   1 28.9454 30.9318   2
   0 -10   1 116.711 49.9062   1
   0  10   1 70.6431 24.4310   2
   0 -10   1 63.4441 35.3978   3
   0 -10   1 8.20591 30.1969   4
   0 -10   2 159.328 53.0818   2
   0 -10   2 192.298 47.7563   3
   0 -10   2 140.718 29.5464   4
   0 -10   3 1184.52 111.066   3
   0 -10   3 1284.37 135.062   2
   0 -10   4 1264.67 126.301   3
   0 -10   4 1394.90 153.354   2
   0 -10   5 7338.04 322.362   3
   0 -10   5 7881.04 378.551   2
   0 -10   6 107.093 59.9796   2
   0 -10   6 99.3274 63.9890   3
   0 -10   7 668.508 135.291   2
   0 -10   7 817.056 133.232   3
   0 -10   8 80.5541 65.7055   2
   0 -10   8 209.225 83.6185   3
   0 -10   9 236.992 94.2458   2
   0 -10   9 293.977 98.1992   3
   0 -10  10 267.927 105.351   2
   0 -10  10 406.383 128.605   3
   0 -10  11-37.4444 71.0759   2
   0 -10  11 169.895 83.8996   3
   0 -11 -11 295.721 161.581   1
   0 -11 -11 535.863 157.107   4
   0 -11 -10 130.455 112.101   1
   0 -11 -10-6.40732 50.3841   4
   0 -11  -9 663.591 152.985   4
   0 -11  -9 587.721 180.161   1
   0 -11  -8 310.003 109.014   4
   0 -11  -8 381.363 133.205   1
   0 -11  -7-23.6386 49.0870   4
   0 -11  -7 154.294 108.814   1
   0 -11  -6 584.389 128.323   4
   0 -11  -6 525.659 131.154   1
   0 -11  -5 72.5022 71.9508   1
   0 -11  -5 105.553 76.3866   4
   0 -11  -4 3018.76 238.127   1
   0 -11  -4 3265.71 246.250   4
   0 -11  -3 950.748 127.406   1
   0 -11  -3 826.484 119.678   4
   0 -11  -2 166.214 60.3155   4
   0  11  -2 99.8801 26.5788   4
   0 -11  -2 73.8220 50.2836   1
   0 -11  -1 2010.69 153.187   1
   0 -11  -1 2360.60 106.250   2
   0 -11  -1 2129.59 158.420   4
   0 -11   0 17.8368 40.8016   4
   0 -11   0 12.6855 24.9527   2
   0 -11   0 8.89499 26.3495   3
   0 -11   0 3.69328 38.3897   1
   0  11   1 2173.85 120.249   2
   0 -11   1 1962.41 125.758   3
   0 -11   1 2167.80 153.760   1
   0 -11   1 2026.38 121.906   4
   0 -11   1 2192.57 147.740   2
   0 -11   2 131.772 48.4382   2
   0 -11   2 92.1381 27.7561   4
   0 -11   2 101.088 41.8624   3
   0 -11   3 943.208 104.215   3
   0 -11   3 971.071 122.288   2
   0 -11   4 3018.22 194.318   3
   0 -11   4 3088.46 226.942   2
   0 -11   5 25.4482 50.6736   2
   0 -11   5-14.3598 40.8938   3
   0 -11   6 713.539 135.577   2
   0 -11   6 662.845 111.981   3
   0 -11   7 76.4897 59.9422   2
   0 -11   7 64.6848 53.8201   3
   0 -11   8 346.836 104.915   2
   0 -11   8 372.170 103.690   3
   0 -11   9 684.956 145.179   2
   0 -11   9 686.011 146.073   3
   0 -11  10 6.64479 41.1527   2
   0 -11  10-124.073 83.0685   3
   0 -11  11 426.063 128.496   2
   0 -11  11 216.598 91.6721   3
   0 -12 -11-173.712 120.449   1
   0 -12 -11 67.6732 71.4569   4
   0 -12 -10 800.785 170.791   4
   0 -12 -10 708.187 199.629   1
   0 -12  -9 187.026 117.470   1
   0 -12  -9 233.197 106.569   4
   0 -12  -8 401.887 125.252   4
   0 -12  -8 324.830 129.489   1
   0 -12  -7-19.7080 55.4711   4
   0 -12  -7 27.6254 71.0399   1
   0 -12  -6 77.3684 91.1545   4
   0 -12  -6 233.813 99.1687   1
   0 -12  -5 715.707 134.533   4
   0 -12  -5 583.099 129.138   1
   0 -12  -4 1801.08 192.440   1
   0 -12  -4 1855.99 198.471   4
   0 -12  -3 105.292 67.2436   4
   0 -12  -3 156.584 67.7881   1
   0 -12  -2 2634.87 196.551   1
   0  12  -2 2483.89 120.572   4
   0 -12  -2 2604.01 199.251   4
   0 -12  -1 30.6229 43.9877   4
   0 -12  -1 80.8366 50.0010   1
   0 -12   0 2048.53 132.563   3
   0 -12   0 2060.43 147.037   4
   0 -12   0 2442.64 140.679   2
   0 -12   0 2125.72 160.532   1
   0 -12   1 83.0342 37.9081   4
   0 -12   1 32.6353 33.1349   2
   0 -12   1 99.6593 42.8211   1
   0 -12   1 74.4705 36.1342   3
   0  12   1 80.4139 34.2278   2
   0 -12   2 2704.12 161.673   3
   0 -12   2 2703.22 123.347   4
   0 -12   2 2678.87 187.823   2
   0 -12   3 148.910 61.9299   2
   0 -12   3 219.992 61.4524   3
   0 -12   4 1865.36 155.916   3
   0 -12   4 2099.69 196.431   2
   0 -12   5 727.417 124.647   2
   0 -12   5 651.200 105.217   3
   0 -12   6 197.073 83.6772   2
   0 -12   6 281.199 79.5106   3
   0 -12   7 92.8998 68.2029   2
   0 -12   7-17.1193 34.6608   3
   0 -12   8 294.402 99.1461   2
   0 -12   8 216.341 89.6740   3
   0 -12   9 127.384 80.1144   2
   0 -12   9 102.311 75.7383   3
   0 -12  10 1054.15 195.713   2
   0 -12  10 726.974 157.915   3
   0 -12  11 82.8685 61.2823   2
   0 -12  11 134.356 83.5140   3
   0 -13 -11-94.3194 89.8634   1
   0 -13 -11 501.246 173.187   4
   0 -13 -10-114.664 113.232   1
   0 -13 -10-31.1069 33.5338   4
   0 -13  -9 656.146 175.982   1
   0 -13  -9 803.907 175.463   4
   0 -13  -8-24.5282 66.9455   4
   0 -13  -8-32.2036 82.7663   1
   0 -13  -7 209.190 90.7566   4
   0 -13  -7 138.320 98.5402   1
   0 -13  -6-63.5125 63.3514   1
   0 -13  -6-1.09385 54.2483   4
   0 -13  -5-20.5976 61.0987   1
   0 -13  -5-35.4077 63.0533   4
   0 -13  -4 668.020 126.429   4
   0 -13  -4 703.839 127.851   1
   0 -13  -3 2876.28 232.477   1
   0 -13  -3 2677.54 223.950   4
   0 -13  -2 564.828 100.241   1
   0 -13  -2 430.414 92.3800   4
   0 -13  -1 2398.55 177.783   1
   0 -13  -1 2432.26 181.042   4
   0 -13   0-30.9362 44.5045   4
   0 -13   0 19.7105 28.4154   2
   0 -13   0 38.7005 35.0495   3
   0 -13   0 58.5105 50.7866   1
   0 -13   1 2496.87 153.685   3
   0 -13   1 2808.77 185.566   1
   0 -13   1 2445.52 146.755   4
   0 -13   1 2433.90 165.639   2
   0 -13   2 336.486 75.3191   2
   0  13   2 292.321 34.6146   2
   0 -13   2 473.635 73.6117   3
   0 -13   2 437.471 57.8155   4
   0 -13   3 3195.25 196.104   3
   0 -13   3 3001.29 219.434   2
   0 -13   4 775.617 107.626   3
   0 -13   4 812.500 129.257   2
   0 -13   5 45.9265 56.5533   2
   0 -13   5 34.1928 37.2636   3
   0 -13   6 48.6137 57.4613   2
   0 -13   6 77.1010 51.4616   3
   0 -13   7 264.712 84.7362   2
   0 -13   7 238.580 79.5163   3
   0 -13   8 41.4374 65.0185   2
   0 -13   8 2.33082 50.5146   3
   0 -13   9 651.623 151.231   2
   0 -13   9 499.222 123.339   3
   0 -13  10 144.806 85.8544   2
   0 -13  10 70.4260 73.7035   3
   0 -13  11 85.7712 86.1623   3
   0 -14 -10 317.856 142.654   1
   0 -14 -10 575.304 160.276   4
   0 -14  -9 288.246 131.202   1
   0 -14  -9 356.067 128.658   4
   0 -14  -8-2.26756 18.5876   4
   0 -14  -8 51.6418 78.0674   1
   0 -14  -7 463.595 122.062   4
   0 -14  -7 265.842 121.026   1
   0 -14  -6 132.081 77.5680   4
   0 -14  -6 151.021 84.8801   1
   0 -14  -5 85.5483 71.0334   4
   0 -14  -5 27.4573 68.8397   1
   0 -14  -4 456.627 113.067   4
   0 -14  -4 334.247 98.9485   1
   0 -14  -3 3233.52 252.002   1
   0 -14  -3 3136.13 246.752   4
   0 -14  -2 1119.54 140.872   1
   0 -14  -2 1026.71 135.857   4
   0 -14  -1 89.0864 49.4761   4
   0 -14  -1 83.1684 48.6750   1
   0 -14   0 3071.60 173.929   3
   0 -14   0 3098.90 192.490   4
   0 -14   0 3172.33 171.345   2
   0 -14   0 2898.64 198.977   1
   0 -14   1 78.6601 40.2724   4
   0 -14   1 78.0472 45.3551   2
   0 -14   1 92.1276 48.9911   1
   0 -14   1 24.0051 31.9600   3
   0  14   2 605.383 56.4948   2
   0 -14   2 1008.43 104.554   3
   0 -14   2 976.096 86.5521   4
   0 -14   2 895.155 116.142   2
   0 -14   3 3467.28 207.848   3
   0 -14   3 3175.13 229.801   2
   0 -14   4 420.804 98.0231   2
   0 -14   4 429.965 86.7617   3
   0 -14   5 180.732 73.3651   2
   0 -14   5 104.107 51.9429   3
   0 -14   6 217.285 88.5492   2
   0 -14   6 172.757 69.7626   3
   0 -14   7 497.983 121.898   2
   0 -14   7 387.883 98.4851   3
   0 -14   8 58.0310 71.0943   2
   0 -14   8 50.8713 57.1329   3
   0 -14   9 241.077 99.4747   2
   0 -14   9 169.525 85.2382   3
   0 -14  10 162.020 90.8045   2
   0 -14  10 136.785 78.7763   3
   0 -14  11 44.4870 56.6969   3
   0 -15 -10-27.0668 62.9691   1
   0 -15 -10-112.559 92.6915   4
   0 -15  -9 47.8684 93.2599   1
   0 -15  -9 275.809 117.514   4
   0 -15  -8 520.398 156.323   1
   0 -15  -8 589.664 150.455   4
   0 -15  -7 22.6366 71.2059   1
   0 -15  -7-8.87383 60.7483   4
   0 -15  -6 155.807 87.8325   4
   0 -15  -6 316.861 108.846   1
   0 -15  -5 27.2276 52.0409   4
   0 -15  -5 55.7244 69.2324   1
   0 -15  -4 2578.89 248.022   1
   0 -15  -4 2327.41 233.009   4
   0 -15  -3 363.314 98.7018   4
   0 -15  -3 181.356 86.5224   1
   0 -15  -2 1399.98 156.943   1
   0 -15  -2 1005.67 139.202   4
   0 -15  -1 229.434 68.6567   4
   0 -15  -1 215.337 70.3131   1
   0 -15   0 7.55570 28.4983   2
   0 -15   0-28.7180 42.7844   1
   0 -15   0 0.53425 33.9459   3
   0 -15   0 30.0756 44.9791   4
   0 -15   1 294.035 70.5705   2
   0 -15   1 309.717 75.1901   1
   0 -15   1 281.227 63.1438   3
   0 -15   1 264.847 60.0983   4
   0 -15   2 1125.09 96.9457   4
   0 -15   2 1081.97 115.998   3
   0 -15   2 1227.89 137.148   2
   0 -15   3 345.333 85.0315   2
   0 -15   3 176.380 59.5156   3
   0 -15   4 2449.03 190.154   3
   0 -15   4 2486.66 221.910   2
   0 -15   5 82.4188 56.7439   2
   0 -15   5 12.8397 39.4118   3
   0 -15   6 312.406 98.6798   2
   0 -15   6 275.704 81.5627   3
   0 -15   7 97.2034 65.0252   2
   0 -15   7 87.0896 63.5709   3
   0 -15   8 636.162 147.645   2
   0 -15   8 612.076 132.382   3
   0 -15   9 105.217 82.6123   2
   0 -15   9-60.0124 62.8955   3
   0 -15  10-67.7480 72.8647   2
   0 -15  10 30.4440 75.6291   3
   0 -16 -10-22.3247 86.4323   4
   0 -16 -10-39.1948 65.0902   1
   0 -16  -9 33.1908 71.3444   1
   0 -16  -9 133.179 93.1110   4
   0 -16  -8 17.4915 86.4555   1
   0 -16  -8 85.2916 78.9443   4
   0 -16  -7 681.622 159.158   4
   0 -16  -7 609.432 158.584   1
   0 -16  -6 89.1579 74.3497   4
   0 -16  -6 21.1125 73.4575   1
   0 -16  -5 294.903 106.362   4
   0 -16  -5 403.347 116.172   1
   0 -16  -4-2.45896 52.1130   4
   0 -16  -4 29.5615 71.0101   1
   0 -16  -3 3880.17 284.354   1
   0 -16  -3 3387.05 270.047   4
   0 -16  -2 477.296 108.056   4
   0 -16  -2 536.800 106.577   1
   0 -16  -1 5.72571 41.4702   4
   0 -16  -1 59.9558 44.7603   1
   0 -16   0 732.795 93.9984   3
   0 -16   0 776.502 113.837   1
   0 -16   0 860.021 95.1013   2
   0 -16   0 801.973 108.141   4
   0 -16   1 75.7020 39.0296   2
   0 -16   1 73.9565 54.7202   1
   0 -16   1 53.5359 35.3770   4
   0 -16   1 33.7486 35.0749   3
   0 -16   2 573.124 89.4607   3
   0 -16   2 700.789 108.729   2
   0 -16   3 3368.57 212.242   3
   0 -16   3 3920.55 261.823   2
   0 -16   4 64.4414 56.2899   2
   0 -16   4 105.846 54.9283   3
   0 -16   5 373.992 100.149   2
   0 -16   5 431.504 91.6662   3
   0 -16   6 1.08457 39.1370   2
   0 -16   6 1.53412 42.7945   3
   0 -16   7 762.398 152.407   2
   0 -16   7 584.965 117.731   3
   0 -16   8 122.308 73.7597   2
   0 -16   8 18.2021 51.6315   3
   0 -16   9-33.9645 70.2108   2
   0 -16   9 24.9876 63.7285   3
   0 -16  10-21.8752 36.8280   2
   0 -16  10 81.1631 76.5663   3
   0 -17 -10 44.0531 95.2646   1
   0 -17  -9 249.315 112.247   4
   0 -17  -9 314.114 137.246   1
   0 -17  -8 1.43151 83.9083   1
   0 -17  -8 156.425 100.913   4
   0 -17  -7 82.9035 76.4536   4
   0 -17  -7 53.8388 78.2395   1
   0 -17  -6 484.029 135.029   4
   0 -17  -6 379.144 124.053   1
   0 -17  -5-19.1013 54.3802   4
   0 -17  -5-30.3528 77.6527   1
   0 -17  -4 641.699 142.228   1
   0 -17  -4 834.486 150.022   4
   0 -17  -3 669.426 136.021   4
   0 -17  -3 801.560 142.137   1
   0 -17  -2 741.094 126.832   4
   0 -17  -2 618.694 114.067   1
   0 -17  -1 146.079 68.4415   4
   0 -17  -1 323.816 84.8464   1
   0 -17   0-20.1328 34.4946   2
   0 -17   0 11.8992 37.6073   4
   0 -17   0 7.48915 45.8535   1
   0 -17   0-18.7578 36.2944   3
   0 -17   1 183.929 58.5091   2
   0 -17   1 273.073 73.5343   1
   0 -17   1 216.310 56.4760   3
   0 -17   1 170.789 56.6252   4
   0 -17   2 659.527 97.2869   3
   0 -17   2 705.710 108.777   2
   0 -17   3 924.753 116.040   3
   0 -17   3 1065.02 145.495   2
   0 -17   4 587.172 116.975   2
   0 -17   4 553.375 99.9994   3
   0 -17   5-6.79628 46.0557   2
   0 -17   5 86.9940 53.1751   3
   0 -17   6 490.872 121.035   2
   0 -17   6 408.361 99.3351   3
   0 -17   7 238.659 100.016   2
   0 -17   7 184.800 69.8881   3
   0 -17   8 68.7343 64.1573   2
   0 -17   8 60.3483 62.1068   3
   0 -17   9 123.294 76.6312   2
   0 -17   9 135.897 78.1520   3
   0 -17  10-133.820 70.5129   3
   0 -18 -10 12.0272 56.4215   1
   0 -18  -9 112.784 80.5575   4
   0 -18  -9 158.443 97.3553   1
   0 -18  -8 434.804 139.447   4
   0 -18  -8 337.887 137.194   1
   0 -18  -7 9.82967 67.3328   1
   0 -18  -7 283.211 101.630   4
   0 -18  -6 32.6911 62.6218   4
   0 -18  -6-100.784 93.8314   1
   0 -18  -5 132.960 88.5780   1
   0 -18  -5 36.2094 69.3901   4
   0 -18  -4 217.503 93.5318   1
   0 -18  -4 338.717 104.914   4
   0 -18  -3 374.163 106.264   4
   0 -18  -3 357.523 102.486   1
   0 -18  -2 1137.36 155.041   1
   0 -18  -2 1285.16 167.551   4
   0 -18  -1 42.6801 41.3367   4
   0 -18  -1 26.5729 52.1335   1
   0 -18   0 167.858 62.9110   1
   0 -18   0 151.191 46.0463   3
   0 -18   0 101.397 52.0802   4
   0 -18   1 8.03907 35.2215   2
   0 -18   1-0.32309 25.6019   3
   0 -18   1 19.0671 40.4649   4
   0 -18   2 1407.04 155.359   2
   0 -18   2 1208.67 131.788   3
   0 -18   3 313.001 83.4832   2
   0 -18   3 357.368 76.9011   3
   0 -18   4 161.412 71.5698   2
   0 -18   4 207.118 65.5579   3
   0 -18   5 134.395 68.3960   2
   0 -18   5 165.996 61.8054   3
   0 -18   6 55.1736 55.1329   2
   0 -18   6 73.2415 54.8782   3
   0 -18   7 218.751 88.4117   2
   0 -18   7 198.815 79.6215   3
   0 -18   8 281.571 117.376   2
   0 -18   8 225.887 95.0519   3
   0 -18   9 132.444 80.2000   2
   0 -18   9 202.459 84.4094   3
   0 -19  -9 239.744 109.746   4
   0 -19  -9-41.8664 81.8480   1
   0 -19  -8 56.7646 82.5453   1
   0 -19  -8-37.1653 82.0253   4
   0 -19  -7 138.481 97.8761   1
   0 -19  -7-31.3197 79.4399   4
   0 -19  -6-190.956 98.5948   4
   0 -19  -6-42.0549 77.4010   1
   0 -19  -5 190.955 94.1002   4
   0 -19  -5 234.282 109.697   1
   0 -19  -4 144.079 76.7409   4
   0 -19  -4 125.386 81.1232   1
   0 -19  -3 341.998 102.051   4
   0 -19  -3 383.904 107.735   1
   0 -19  -2 96.0247 54.9293   1
   0 -19  -2 107.445 65.7027   4
   0 -19  -1 642.009 116.528   4
   0 -19  -1 570.714 114.769   1
   0 -19   0-43.3970 43.8315   4
   0 -19   0 60.6961 48.2914   1
   0 -19   1 701.789 98.6425   3
   0 -19   1 766.735 104.745   2
   0 -19   1 590.522 91.0598   4
   0 -19   2 80.9812 46.8578   2
   0 -19   2 83.5489 39.5835   3
   0 -19   3 433.081 98.9860   2
   0 -19   3 374.131 81.2747   3
   0 -19   4 74.0824 54.1214   2
   0 -19   4 79.1584 49.2472   3
   0 -19   5 218.010 90.1121   2
   0 -19   5 123.409 64.7253   3
   0 -19   6 83.1967 64.5905   2
   0 -19   6-20.7905 32.5243   3
   0 -19   7 46.1963 46.8260   2
   0 -19   7 98.2656 63.6975   3
   0 -19   8 2.81799 31.1111   2
   0 -19   8 43.1361 47.4762   3
   0 -19   9 105.229 70.8817   2
   0 -20  -9 46.3462 79.7008   1
   0 -20  -8-49.6744 67.0621   4
   0 -20  -8 252.940 117.421   1
   0 -20  -7-106.737 106.606   1
   0 -20  -7 193.838 97.7923   4
   0 -20  -6 233.460 114.248   1
   0 -20  -6 9.08169 57.7075   4
   0 -20  -5 277.078 110.550   4
   0 -20  -5 578.206 141.890   1
   0 -20  -4 65.5782 74.4078   4
   0 -20  -4 82.7153 67.5875   1
   0 -20  -3 102.276 65.5709   4
   0 -20  -3-27.1710 60.5860   1
   0 -20  -2 223.564 89.3179   4
   0 -20  -2 223.361 82.1005   1
   0 -20  -1 162.856 67.5384   1
   0 -20  -1 170.413 73.1134   4
   0 -20   0 325.308 80.5405   1
   0 -20   0 316.462 82.5483   4
   0 -20   1 113.607 48.1869   3
   0 -20   1 112.715 47.3185   4
   0 -20   1 129.089 49.3639   2
   0 -20   2 200.350 67.5994   2
   0 -20   2 247.513 69.3725   3
   0 -20   3 9.29889 34.2741   2
   0 -20   3 85.4773 52.6746   3
   0 -20   4 136.955 64.8803   2
   0 -20   4 122.457 62.2511   3
   0 -20   5 531.970 126.778   2
   0 -20   5 506.451 103.686   3
   0 -20   6-18.6062 55.4265   2
   0 -20   6 91.9470 59.5177   3
   0 -20   7 26.5171 51.5098   2
   0 -20   7-14.8844 47.7272   3
   0 -20   8 144.702 72.6096   2
   0 -21  -8 11.6224 49.9968   4
   0 -21  -7 250.913 118.948   1
   0 -21  -7 89.2282 62.2233   4
   0 -21  -6 398.506 133.887   1
   0 -21  -6 262.830 99.7714   4
   0 -21  -5 177.802 93.4511   1
   0 -21  -5 178.741 107.123   4
   0 -21  -4 369.025 114.878   4
   0 -21  -4 315.189 106.890   1
   0 -21  -3 77.7483 70.2035   4
   0 -21  -3-62.4360 61.9550   1
   0 -21  -2 66.9066 57.0915   1
   0 -21  -2 226.695 79.0921   4
   0 -21  -1 79.5831 56.9071   1
   0 -21  -1 49.3769 59.5354   4
   0 -21   0 276.400 77.0735   1
   0 -21   0 127.889 53.9231   4
   0 -21   1 10.5033 32.3843   3
   0 -21   2 314.847 77.8075   2
   0 -21   2 261.248 74.7717   3
   0 -21   3 36.8081 46.4712   2
   0 -21   3 61.1318 40.6681   3
   0 -21   4 368.560 99.1297   2
   0 -21   4 379.515 86.6993   3
   0 -21   5 273.453 91.4984   2
   0 -21   5 192.178 65.9701   3
   0 -21   6 340.399 106.024   2
   0 -21   7 117.710 70.1782   2
   0 -21   8 198.881 91.9781   2
   0 -22  -7 14.0201 64.5327   4
   0 -22  -6-135.194 91.6554   4
   0 -22  -5 390.931 125.074   4
   0 -22  -4-68.4516 56.1703   4
   0 -22  -3 222.243 104.533   4
   0 -22  -2 59.1028 55.7253   4
   0 -22  -1 524.355 116.876   4
   0 -22   0 109.282 56.9520   4
   0 -22   1 673.242 98.2139   3
   0 -22   3 299.554 82.3515   2
   0 -22   4-19.7821 40.6200   2
   0 -22   5 306.270 101.727   2
   0 -22   6-0.75735 40.3951   2
   0 -22   7 139.443 81.9131   2
   0 -22   8 14.0328 40.7608   2
   0 -23  -7 136.414 87.0934   4
   0 -23  -6 49.0507 55.8008   4
   0 -23  -5 14.8204 41.9081   4
   0 -23  -4 83.7780 70.8084   4
   0 -23  -3 94.2691 75.4350   4
   0 -23  -2 531.927 120.714   4
   0 -23  -1 90.4934 63.9633   4
   0 -23   0 55.9644 47.7922   4
   0 -23   3 135.322 61.6875   2
   0 -23   4 119.217 67.9186   2
   0 -23   5 18.3720 37.2881   2
   0 -23   6 23.7162 51.4131   2
   0 -23   7-77.7509 61.4661   2
   0 -24  -6 17.2963 75.6068   4
   0 -24  -5 33.1106 55.0953   4
   0 -24  -4 17.3413 50.6936   4
   0 -24  -3-92.3833 70.9611   4
   0 -24  -2 30.3330 59.9497   4
   0 -24  -1 298.512 95.3824   4
   0 -24   5 37.4468 42.2235   2
   0 -24   6-35.2272 36.6966   2
   0 -25  -6 192.712 102.373   4
   0 -25  -5-37.3916 71.6377   4
   0 -25  -4-66.6373 78.4258   4
   0 -25  -3 167.324 89.7182   4
   0 -25  -2 149.054 70.1427   4
   0 -25  -1 183.421 82.0057   4
   0 -26  -5 266.354 116.533   4
   0 -26  -4 126.106 86.6070   4
   0 -26  -3 185.038 80.1815   4
   0 -26  -2 319.431 106.390   4
   0 -27  -4 234.203 99.1946   4
   0 -27  -3 175.687 88.0619   4
   1   0 -12 160.688 132.142   1
   1   0 -11 28.3176 86.5808   1
   1   0 -10 870.840 215.952   1
   1   0  -7-38.1919 42.8909   4
   1   0  -6 10645.5 350.143   4
   1   0  -5 230.474 64.2127   4
   1   0  -4 22818.4 414.734   4
   1   0  -3-7.69959 28.1892   4
   1   0  -2 220.035 35.6034   2
   1   0  -1 24.4644 20.6142   1
   1   0   1 16.8179 23.9060   2
   1   0   2 284.069 50.2043   2
   1   0   2 337.889 43.4927   4
   1   0   3 16.5297 32.6229   2
   1   0   4 1169.89 109.076   2
   1   0   5 42.4923 40.9720   2
   1   0   6 2338.07 186.393   2
   1   0   7 40.0729 44.8006   2
   1   0   8 3886.93 275.836   2
   1   0   9 117.494 64.3123   2
   1   0  10 602.956 119.867   2
   1   0  11 50.4858 51.8572   2
   1   0  11-162.038 99.3254   3
   1   0  12 256.503 113.237   3
   1   1 -12-44.7504 74.8562   1
   1  -1 -12 136.496 102.530   1
   1   1 -11 579.900 191.141   1
   1  -1 -11 490.615 193.389   1
   1  -1 -10 423.314 160.951   1
   1  -1  -7 19.5557 43.6794   4
   1  -1  -6 392.129 79.8823   4
   1  -1  -5 19441.2 445.782   4
   1   1  -5 20157.2 416.167   4
   1   1  -4 3594.35 158.255   4
   1  -1  -4 3500.78 174.569   4
   1  -1  -3 602.289 69.2472   4
   1  -1  -2 4916.84 156.508   4
   1  -1  -2 4751.65 181.391   1
   1  -1  -2 5354.39 140.772   2
   1  -1  -1 5784.54 156.024   1
   1   1  -1 5883.85 128.371   1
   1  -1   1 4985.15 153.362   2
   1   1   1 4933.36 136.141   2
   1   1   2 16083.3 299.698   4
   1  -1   2 14490.4 305.756   2
   1  -1   2 15836.5 244.832   4
   1   1   2 15528.9 290.726   2
   1  -1   3 1345.91 89.7041   4
   1  -1   3 1269.07 105.951   2
   1   1   3 1221.49 96.8467   2
   1  -1   4 85.4748 41.8312   2
   1   1   4 117.421 45.0309   2
   1  -1   5 4547.36 239.529   2
   1   1   5 4163.42 217.143   2
   1  -1   6 807.713 116.118   2
   1   1   6 736.742 104.963   2
   1   1   7 1926.68 178.611   2
   1  -1   7 2209.75 198.088   2
   1   1   8 81.3279 57.3720   2
   1  -1   8 93.5460 58.2364   2
   1   1   9 1511.89 184.086   2
   1  -1   9 1879.10 208.929   2
   1   1  10 148.355 70.9649   2
   1  -1  10 61.4590 60.8137   2
   1  -1  10 62.0618 74.3915   3
   1  -1  11 68.3143 51.5106   2
   1  -1  11 150.096 88.8860   3
   1   1  11 58.9810 73.5820   3
   1  -1  12 224.191 110.757   3
   1   1  12 149.799 97.0518   3
   1   2 -12 57.0983 115.578   1
   1  -2 -12 92.9261 138.098   1
   1  -2 -11 663.347 205.398   1
   1   2 -11 874.649 213.569   1
   1  -2 -10 33.8698 112.155   1
   1  -2  -9 214.438 123.145   1
   1  -2  -8 113.889 56.3213   4
   1  -2  -7 1681.17 162.063   4
   1  -2  -6 159.616 62.3647   4
   1  -2  -5 7930.59 296.647   4
   1  -2  -4 1257.56 113.325   4
   1  -2  -3 141.558 33.4162   2
   1  -2  -3 166.100 48.1331   4
   1  -2  -3 135.633 52.8753   1
   1  -2  -2 6464.91 217.900   1
   1  -2  -2 6330.18 189.171   4
   1  -2  -2 6543.14 139.785   2
   1  -2  -1 5550.78 165.680   1
   1  -2   0 7174.11 158.333   2
   1  -2   0 7704.62 186.407   1
   1  -2   1 17797.1 303.703   2
   1   2   1 18462.2 258.817   2
   1  -2   2 265.842 32.2338   4
   1  -2   2 215.213 49.7747   2
   1   2   2 158.727 37.6553   2
   1  -2   3 5577.40 161.325   4
   1  -2   3 5245.35 214.595   2
   1   2   3 5041.20 180.891   2
   1  -2   4 65.8278 39.1345   2
   1   2   4 12.6553 31.5695   2
   1  -2   5 2969.98 199.900   2
   1   2   5 2500.52 163.310   2
   1   2   6 1417.93 138.695   2
   1  -2   6 1425.29 152.568   2
   1   2   7 768.898 115.081   2
   1  -2   7 842.494 130.773   2
   1   2   8 1034.13 145.870   2
   1  -2   8 978.257 151.804   2
   1   2   9 504.062 104.840   2
   1  -2   9 516.063 119.177   2
   1  -2   9 522.009 138.445   3
   1   2  10 224.979 72.3707   2
   1  -2  10 192.183 77.1926   2
   1  -2  10 77.7509 75.6698   3
   1  -2  11 188.618 81.3331   2
   1  -2  11 289.378 119.071   3
   1  -2  12 154.827 101.440   3
   1   2  12 168.327 101.926   3
   1  -3 -12 198.767 135.328   1
   1   3 -12 72.9712 115.086   1
   1  -3 -11-177.270 117.484   1
   1  -3 -10 879.856 218.719   1
   1  -3  -9-75.0947 105.337   1
   1  -3  -8 2840.77 235.798   4
   1  -3  -8 2759.10 308.757   1
   1  -3  -7 90.6779 56.7783   4
   1  -3  -7 223.279 103.718   1
   1  -3  -6 4282.64 248.821   4
   1  -3  -5 398.005 111.300   1
   1  -3  -5 306.761 69.8809   4
   1  -3  -4 900.266 101.153   4
   1  -3  -4 843.380 122.174   1
   1  -3  -3 389.324 64.5026   4
   1  -3  -3 549.005 91.6575   1
   1  -3  -3 409.076 46.3469   2
   1  -3  -2 455.082 68.8343   1
   1  -3  -2 430.060 33.7344   2
   1  -3  -2 442.695 61.0590   4
   1  -3  -1 2332.72 119.606   1
   1  -3  -1 2356.15 107.006   4
   1  -3   0 15586.1 246.896   2
   1  -3   0 16182.2 292.824   1
   1  -3   1 7032.29 203.860   2
   1  -3   2 32544.0 496.728   2
   1   3   2 33125.5 375.781   2
   1  -3   3 6308.29 152.472   4
   1  -3   3 6757.56 250.673   2
   1   3   3 6248.17 191.735   2
   1  -3   4 2197.95 109.394   4
   1   3   4 2050.19 126.941   2
   1  -3   4 2364.26 165.234   2
   1   3   5 927.460 96.5978   2
   1  -3   5 937.413 119.952   2
   1  -3   6 1476.94 158.286   2
   1   3   6 1737.93 146.325   2
   1   3   7 89.6713 51.2242   2
   1  -3   7 47.0021 57.2079   2
   1   3   8 69.5940 47.0178   2
   1  -3   8 108.943 64.8737   2
   1   3   9 183.486 64.9355   2
   1  -3   9 147.383 79.6233   2
   1  -3   9 71.4136 75.8902   3
   1  -3  10 322.763 109.100   2
   1  -3  10 281.722 108.533   3
   1  -3  11-21.0007 62.3265   2
   1  -3  11-23.1581 62.3044   3
   1  -3  12 445.199 117.203   2
   1  -3  12 260.720 123.171   3
   1   4 -12 236.773 144.253   1
   1  -4 -12 239.667 146.747   1
   1  -4 -11 550.922 196.850   1
   1  -4 -10-57.0148 96.3977   1
   1  -4  -9 1750.11 272.515   1
   1  -4  -9 1824.44 207.920   4
   1  -4  -8 100.389 64.8104   4
   1  -4  -8 94.5688 97.4914   1
   1  -4  -7 3488.00 318.526   1
   1  -4  -7 3301.07 242.882   4
   1  -4  -6 460.848 94.1522   4
   1  -4  -6 504.536 123.402   1
   1  -4  -5 2045.05 203.146   1
   1  -4  -5 2117.53 170.185   4
   1  -4  -4 1293.62 124.069   4
   1  -4  -4 1439.23 156.672   1
   1  -4  -4 1386.02 93.0570   2
   1  -4  -3 135.115 50.5840   4
   1  -4  -3 166.413 31.1180   2
   1  -4  -3 206.867 64.2479   1
   1  -4  -2 322.515 58.4729   4
   1  -4  -2 447.582 73.5756   1
   1  -4  -1 914.424 84.2166   1
   1  -4  -1 878.842 52.6498   2
   1  -4  -1 908.247 75.5818   4
   1  -4   0 9859.92 209.645   2
   1  -4   0 10222.3 252.256   1
   1  -4   1 20446.2 359.453   2
   1  -4   1 19984.0 379.310   1
   1  -4   1 19627.5 243.996   3
   1   4   2 633.434 51.9947   2
   1  -4   2 771.970 86.3975   2
   1  -4   3 13325.1 359.913   2
   1   4   3 12382.9 251.936   2
   1  -4   4 657.962 53.8335   4
   1  -4   4 795.970 103.837   2
   1   4   4 778.312 75.7112   2
   1   4   5 348.736 62.1319   2
   1  -4   5 285.417 75.2375   2
   1   4   6 72.8308 42.0264   2
   1  -4   6 71.3621 50.9587   2
   1   4   7 159.347 60.0035   2
   1  -4   7 196.310 75.9505   2
   1  -4   7 13.4420 54.4268   3
   1  -4   8 916.891 159.534   3
   1   4   8 1001.96 128.310   2
   1  -4   8 1088.64 162.183   2
   1   4   9 42.4414 45.7454   2
   1  -4   9 78.5877 64.1022   2
   1  -4   9-96.3516 75.0073   3
   1  -4  10 164.034 78.7185   2
   1  -4  10-145.834 89.0925   3
   1  -4  11 220.436 81.8690   2
   1  -4  11 294.019 118.892   3
   1  -4  12 60.8330 54.5487   2
   1  -4  12 59.8988 61.7614   3
   1   5 -12-60.2187 97.6447   1
   1  -5 -12 124.470 112.737   1
   1  -5 -11-9.40084 94.0770   1
   1  -5 -10 194.160 126.970   1
   1  -5  -9 207.155 80.4543   4
   1  -5  -9 244.561 116.825   1
   1  -5  -8 1642.47 251.594   1
   1  -5  -8 1461.34 178.339   4
   1  -5  -7 110.675 57.3863   4
   1  -5  -7 61.9769 81.4666   1
   1  -5  -6 293.105 82.6274   4
   1  -5  -6 228.733 107.101   1
   1  -5  -5 2807.28 238.959   1
   1  -5  -5 2885.86 201.862   4
   1  -5  -4 2138.62 161.428   4
   1  -5  -4 2321.82 196.566   1
   1  -5  -4 2016.67 101.794   2
   1  -5  -3 14615.7 417.003   1
   1  -5  -3 13766.3 362.530   4
   1  -5  -3 13699.6 207.632   2
   1  -5  -2 487.423 78.6262   1
   1  -5  -2 512.696 70.4525   4
   1   5  -1 401.472 41.3642   4
   1  -5  -1 424.629 39.3091   2
   1  -5  -1 399.481 65.6926   1
   1  -5  -1 405.958 59.0937   4
   1   5  -1 442.336 42.8874   1
   1   5   0 8076.37 206.077   4
   1  -5   0 7995.64 201.558   2
   1  -5   0 8021.77 125.747   3
   1  -5   0 7954.00 241.449   1
   1   5   0 7807.23 140.200   1
   1   5   0 8215.21 171.555   2
   1  -5   1 7141.86 222.647   2
   1  -5   1 7059.72 151.793   3
   1  -5   1 7575.71 247.704   1
   1   5   2 6522.01 148.073   2
   1  -5   2 6674.51 197.440   3
   1  -5   2 6706.31 240.722   2
   1  -5   3 1518.79 119.137   3
   1  -5   3 1448.56 127.272   2
   1   5   3 1264.07 76.5285   2
   1   5   4 961.605 78.8896   2
   1  -5   4 1050.74 117.497   3
   1  -5   4 1104.59 123.608   2
   1   5   5 7.95873 28.7940   2
   1  -5   5 46.3337 45.5561   2
   1  -5   5 30.0734 46.1394   3
   1   5   6 219.794 56.8349   2
   1  -5   6 404.381 93.1334   2
   1  -5   6 237.206 74.0230   3
   1  -5   7 5423.31 343.736   3
   1   5   7 5209.18 253.809   2
   1  -5   7 5666.51 339.135   2
   1   5   8 40.4421 36.5881   2
   1  -5   8-1.55412 59.2641   3
   1  -5   9 610.053 125.601   2
   1  -5   9 432.143 121.891   3
   1  -5  10 67.5390 60.3047   2
   1  -5  10 168.099 98.8814   3
   1  -5  11 59.1664 55.7295   2
   1  -5  11 59.5445 74.1057   3
   1  -5  12 133.403 89.0809   2
   1  -6 -12 238.518 141.956   1
   1   6 -12 340.937 166.803   1
   1  -6 -11-59.4086 84.2357   1
   1  -6 -10 66.1825 82.4970   1
   1  -6  -9 178.402 85.0104   4
   1  -6  -9-25.8964 83.8692   1
   1  -6  -8 19.5841 81.6023   1
   1  -6  -8-73.2864 59.8900   4
   1  -6  -7 88.2234 63.5323   4
   1  -6  -7 47.7489 79.0901   1
   1  -6  -6 1017.94 171.136   1
   1  -6  -6 1068.30 141.725   4
   1  -6  -5 316.583 81.5909   4
   1  -6  -5 475.081 112.773   1
   1  -6  -4 7112.84 339.581   1
   1  -6  -4 6858.25 293.548   4
   1  -6  -4 5618.71 150.617   2
   1  -6  -3 919.184 117.858   1
   1  -6  -3 873.162 102.504   4
   1  -6  -3 701.507 41.8658   2
   1  -6  -2 15457.8 391.853   1
   1  -6  -2 15718.0 365.229   4
   1  -6  -1 4248.88 191.336   1
   1  -6  -1 4210.29 123.217   2
   1   6  -1 4513.38 138.364   4
   1   6  -1 4563.77 145.189   1
   1  -6  -1 4440.11 176.900   4
   1  -6   0 3398.87 137.548   2
   1  -6   0 3540.45 99.1916   3
   1   6   0 3716.20 115.112   1
   1  -6   0 3393.73 168.495   1
   1  -6   0 3599.45 141.278   4
   1   6   0 3810.86 131.070   2
   1  -6   1 260.761 62.6555   1
   1  -6   1 287.699 55.6202   2
   1  -6   1 266.681 36.4697   3
   1   6   2 265.564 32.1405   2
   1  -6   2 290.390 65.0971   2
   1  -6   2 308.384 48.8413   3
   1  -6   3 380.561 74.2510   2
   1  -6   3 387.721 65.4249   3
   1   6   3 295.096 35.7867   2
   1  -6   4 319.127 76.4528   2
   1  -6   4 377.321 73.9774   3
   1   6   4 325.261 44.7454   2
   1   6   5 93.1231 36.6733   2
   1  -6   5 55.5075 49.9873   2
   1  -6   5 72.1781 51.1792   3
   1  -6   6 3284.95 245.636   3
   1  -6   6 3159.48 243.689   2
   1   6   6 3100.11 173.024   2
   1   6   7 115.678 44.5979   2
   1  -6   7 91.7441 65.8310   2
   1  -6   7 30.5521 49.0641   3
   1  -6   8 2804.93 271.895   3
   1   6   8 2261.08 169.474   2
   1  -6   8 2775.75 263.505   2
   1  -6   9 23.2663 55.4285   2
   1  -6   9-85.7190 75.6842   3
   1  -6  10 388.016 123.783   2
   1  -6  10 226.129 101.596   3
   1  -6  11 4.21982 46.8086   2
   1  -6  11 220.961 112.689   3
   1  -6  12 173.923 76.2408   2
   1  -7 -12-62.8789 132.292   1
   1  -7 -11 203.359 130.345   1
   1  -7 -10 103.343 109.710   1
   1  -7 -10 187.527 86.7465   4
   1  -7  -9 324.035 138.301   1
   1  -7  -9 338.345 104.508   4
   1  -7  -8 162.819 106.214   1
   1  -7  -8 304.121 103.631   4
   1  -7  -7 1915.52 247.071   1
   1  -7  -7 1693.71 194.145   4
   1  -7  -6 1199.19 185.703   1
   1  -7  -6 929.784 136.869   4
   1  -7  -5 575.657 103.981   4
   1  -7  -5 379.202 48.4559   2
   1  -7  -5 633.919 127.601   1
   1  -7  -4 3225.30 235.935   1
   1  -7  -4 3027.11 204.792   4
   1  -7  -3 12068.1 398.724   1
   1  -7  -3 12683.8 376.152   4
   1  -7  -2 653.483 36.7825   2
   1  -7  -2 875.810 107.088   1
   1  -7  -2 1027.47 103.941   4
   1   7  -2 1022.02 88.3810   1
   1  -7  -1 2940.51 168.267   1
   1   7  -1 2972.41 122.082   4
   1  -7  -1 2839.34 150.364   4
   1   7  -1 2993.11 126.764   1
   1  -7  -1 2643.17 102.156   2
   1   7   0 598.243 55.7584   1
   1  -7   0 603.889 47.8722   3
   1  -7   0 582.832 82.8596   1
   1  -7   0 622.057 67.1641   4
   1   7   0 652.511 61.4779   2
   1  -7   0 509.715 60.0425   2
   1  -7   1 6438.74 163.073   3
   1   7   1 6361.81 144.673   2
   1  -7   1 6492.69 254.983   1
   1  -7   1 6276.34 223.922   2
   1   7   2 2825.95 91.8836   2
   1  -7   2 3115.94 139.173   3
   1  -7   2 3536.96 188.725   2
   1  -7   3 160.705 57.0239   2
   1   7   3 86.5574 17.4351   2
   1  -7   3 136.482 43.5444   3
   1   7   4 827.192 62.0275   2
   1  -7   4 947.165 123.149   2
   1  -7   4 1124.93 118.086   3
   1  -7   5 2250.30 197.253   2
   1  -7   5 2124.33 179.736   3
   1   7   5 2070.28 114.690   2
   1   7   6 101.504 37.5049   2
   1  -7   6 78.9725 51.0530   2
   1  -7   6 67.3051 52.7322   3
   1  -7   7 2538.31 238.828   3
   1   7   7 2458.04 153.064   2
   1  -7   7 2863.34 251.650   2
   1  -7   8 195.474 80.0346   2
   1  -7   8-32.1496 72.7769   3
   1  -7   9 386.027 111.659   2
   1  -7   9 275.039 103.825   3
   1  -7  10 135.453 73.9279   2
   1  -7  10 61.7559 76.5953   3
   1  -7  11 275.413 111.646   2
   1  -7  11 347.549 124.075   3
   1  -7  12 36.4475 61.0825   2
   1  -8 -11-65.3295 113.935   1
   1  -8 -10 833.279 210.161   1
   1  -8 -10 531.410 134.968   4
   1  -8  -9 665.932 179.008   1
   1  -8  -9 586.613 135.746   4
   1  -8  -8-69.0892 96.0278   1
   1  -8  -8 126.504 76.0909   4
   1  -8  -7 2503.44 284.123   1
   1  -8  -7 2855.07 250.198   4
   1  -8  -6 2765.94 265.614   1
   1  -8  -6 3045.28 244.566   4
   1  -8  -5 298.933 86.1925   4
   1  -8  -5 211.114 29.5030   2
   1  -8  -5 504.611 119.987   1
   1  -8  -4 472.827 93.5071   4
   1  -8  -4 712.890 123.637   1
   1  -8  -3 1069.62 130.115   1
   1  -8  -3 1128.60 125.226   4
   1  -8  -2 3243.18 200.001   1
   1  -8  -2 3414.57 189.356   4
   1  -8  -1 343.672 64.5860   4
   1   8  -1 427.095 56.1190   1
   1   8  -1 408.590 52.8988   4
   1  -8  -1 352.530 73.6240   1
   1  -8  -1 399.748 44.5600   2
   1   8   0 746.731 67.1609   1
   1  -8   0 678.854 56.4331   3
   1   8   0 758.887 71.4372   2
   1  -8   0 602.036 65.7353   2
   1  -8   0 640.399 72.2445   4
   1  -8   0 677.096 92.9549   1
   1  -8   1 2582.91 111.083   3
   1  -8   1 2800.68 177.988   1
   1   8   1 2613.91 104.421   2
   1  -8   1 2509.91 146.858   2
   1   8   2 2920.39 95.1973   2
   1  -8   2 3486.53 149.184   3
   1   8   2 2487.41 73.0334   2
   1  -8   2 3655.87 196.990   2
   1  -8   3 3546.59 214.759   2
   1  -8   3 3150.59 167.475   3
   1  -8   4 502.563 94.0316   2
   1  -8   4 534.988 84.6826   3
   1   8   4 313.983 31.9335   2
   1  -8   5 1868.26 168.150   3
   1   8   5 1499.78 83.8434   2
   1  -8   5 1986.96 190.250   2
   1  -8   6 2703.92 221.246   3
   1   8   6 2061.67 114.253   2
   1  -8   6 2716.67 231.296   2
   1  -8   7 318.086 98.1339   2
   1  -8   7 124.370 71.3275   3
   1  -8   8 350.343 109.378   2
   1  -8   8 92.2710 65.2205   3
   1  -8   9 187.355 82.9685   2
   1  -8   9 178.658 94.0098   3
   1  -8  10 181.511 83.7880   2
   1  -8  10 173.236 95.8217   3
   1  -8  11 359.984 123.239   2
   1  -8  11 119.767 67.3845   3
   1  -9 -11-108.776 124.686   1
   1  -9 -10 778.079 170.331   4
   1  -9 -10 703.085 198.466   1
   1  -9  -9 398.375 119.640   4
   1  -9  -9 256.938 124.026   1
   1  -9  -8 838.437 182.124   1
   1  -9  -8 702.367 142.551   4
   1  -9  -7 968.982 183.839   1
   1  -9  -7 974.608 161.499   4
   1  -9  -6 2835.15 273.802   1
   1  -9  -6 2761.56 243.070   4
   1  -9  -5 281.606 86.4825   4
   1  -9  -5 232.415 89.7663   1
   1  -9  -4 638.893 105.944   4
   1  -9  -4 835.568 131.178   1
   1  -9  -3 989.393 130.727   1
   1  -9  -3 878.454 116.777   4
   1  -9  -2 941.048 118.296   1
   1  -9  -2 658.129 39.3075   2
   1  -9  -2 802.773 100.843   4
   1  -9  -1 2780.48 180.466   1
   1   9  -1 2718.17 136.770   1
   1  -9  -1 2572.28 109.889   2
   1  -9  -1 2529.13 157.351   4
   1   9   0 10790.6 265.230   1
   1  -9   0 10333.5 343.681   1
   1  -9   0 10507.7 223.743   3
   1  -9   0 10523.4 284.647   4
   1  -9   0 10118.8 263.570   2
   1  -9   1 1541.88 120.480   2
   1  -9   1 1661.02 94.5376   3
   1   9   1 1555.71 88.4777   2
   1  -9   1 1700.33 145.727   1
   1  -9   2 1675.19 141.005   2
   1  -9   2 1565.78 104.900   3
   1   9   2 866.868 47.0121   2
   1  -9   3 176.827 68.3605   2
   1  -9   3 193.354 47.5076   3
   1  -9   4 5023.40 238.462   3
   1  -9   4 5261.70 291.489   2
   1  -9   5 285.029 84.5151   2
   1  -9   5 258.145 69.6052   3
   1  -9   6 841.521 139.431   2
   1  -9   6 675.574 114.189   3
   1  -9   7 233.169 87.7176   2
   1  -9   7 229.499 83.0793   3
   1  -9   8 107.820 67.6587   2
   1  -9   8 75.5108 65.3472   3
   1  -9   9 1.03150 54.2310   2
   1  -9   9-111.073 69.4335   3
   1  -9  10 448.582 132.929   2
   1  -9  10 278.502 108.820   3
   1  -9  11 106.457 68.2798   2
   1  -9  11 41.2105 66.9861   3
   1 -10 -11 98.9493 114.734   1
   1 -10 -10 225.041 134.531   1
   1 -10 -10-37.1135 66.8120   4
   1 -10  -9 943.220 181.383   4
   1 -10  -9 852.671 187.540   1
   1 -10  -8 32.4674 56.4278   4
   1 -10  -8 115.370 94.8123   1
   1 -10  -7 663.745 160.579   1
   1 -10  -7 857.499 151.847   4
   1 -10  -6 186.492 82.8993   4
   1 -10  -6 235.369 101.966   1
   1 -10  -5 1537.14 192.150   1
   1 -10  -5 1528.61 175.609   4
   1 -10  -4 487.201 108.772   1
   1 -10  -4 342.032 90.0451   4
   1 -10  -3 1074.89 140.308   1
   1 -10  -3 1099.59 132.064   4
   1 -10  -2 807.896 114.292   1
   1 -10  -2 806.448 105.990   4
   1 -10  -2 718.811 44.7364   2
   1 -10  -1 5563.19 263.501   1
   1  10  -1 5685.01 207.834   1
   1 -10  -1 5304.37 233.962   4
   1 -10  -1 5380.30 169.157   2
   1  10   0 1604.48 112.318   1
   1 -10   0 1773.70 99.3477   3
   1 -10   0 1709.65 115.142   2
   1 -10   0 1600.24 120.604   4
   1 -10   0 1674.76 147.633   1
   1 -10   1 3638.01 145.395   3
   1 -10   1 4056.64 228.128   1
   1  10   1 3925.62 148.570   2
   1 -10   1 3805.41 193.510   2
   1 -10   2 48.8356 42.6863   2
   1  10   2 6.89630 9.14968   2
   1 -10   2 3.24465 21.9173   3
   1 -10   3 3588.59 180.350   3
   1 -10   3 3620.40 229.650   2
   1 -10   4 730.220 97.5979   3
   1 -10   4 752.945 121.975   2
   1 -10   5 2948.96 206.109   3
   1 -10   5 3149.15 244.438   2
   1 -10   6 116.276 59.7528   2
   1 -10   6 41.3200 52.6234   3
   1 -10   7 32.1997 51.0845   2
   1 -10   7-97.4355 64.5343   3
   1 -10   8 104.406 65.4241   2
   1 -10   8-23.2909 55.8145   3
   1 -10   9 103.972 69.7126   2
   1 -10   9 159.709 68.7538   3
   1 -10  10 5.18505 45.4290   2
   1 -10  10 168.199 89.1549   3
   1 -10  11 275.976 109.900   2
   1 -10  11 335.692 120.430   3
   1 -11 -11 145.289 117.051   1
   1 -11 -10 288.790 117.486   4
   1 -11 -10 290.680 145.790   1
   1 -11  -9 60.5174 91.9563   1
   1 -11  -9-20.7771 64.2108   4
   1 -11  -8 795.101 181.591   1
   1 -11  -8 767.072 153.220   4
   1 -11  -7 282.717 103.916   4
   1 -11  -7 193.396 113.480   1
   1 -11  -6 402.443 107.397   4
   1 -11  -6 531.567 133.841   1
   1 -11  -5 774.547 136.971   4
   1 -11  -5 924.428 152.703   1
   1 -11  -4 435.801 96.9059   4
   1 -11  -4 526.522 118.337   1
   1 -11  -3 957.926 136.989   1
   1 -11  -3 605.865 105.174   4
   1 -11  -2 150.711 62.4997   4
   1 -11  -2 28.7035 13.7342   2
   1 -11  -2 57.8751 53.0747   1
   1 -11  -1 7923.23 321.724   1
   1 -11  -1 8038.99 215.704   2
   1 -11  -1 7702.24 294.472   4
   1 -11   0 6473.48 194.987   3
   1 -11   0 6968.81 253.813   4
   1 -11   0 5804.22 276.898   1
   1 -11   0 6354.79 229.465   2
   1 -11   1 167.314 63.1692   1
   1 -11   1 127.067 48.9942   2
   1  11   1 99.5647 31.1495   2
   1 -11   1 143.742 36.6879   3
   1 -11   2 460.421 84.3123   2
   1  11   2 274.671 28.7742   2
   1 -11   2 488.662 66.9633   3
   1 -11   3 80.4701 47.6201   2
   1 -11   3 82.1055 40.6030   3
   1 -11   4 4867.79 237.493   3
   1 -11   4 5061.92 296.370   2
   1 -11   5 2530.04 190.984   3
   1 -11   5 2742.08 233.789   2
   1 -11   6 59.0928 54.9613   2
   1 -11   6 161.832 62.1164   3
   1 -11   7 127.883 62.5190   2
   1 -11   7 43.1649 52.5741   3
   1 -11   8 15.2555 45.5373   2
   1 -11   8-125.454 72.1422   3
   1 -11   9 547.871 129.649   2
   1 -11   9 566.999 130.588   3
   1 -11  10 73.8035 69.8077   2
   1 -11  10-77.9224 73.5888   3
   1 -11  11 100.026 74.0659   2
   1 -11  11 196.628 99.1931   3
   1 -12 -11-285.453 139.086   1
   1 -12 -10-20.2306 93.6434   1
   1 -12 -10 311.101 119.473   4
   1 -12  -9 50.4588 46.3767   1
   1 -12  -9 122.553 85.4637   4
   1 -12  -8-43.6901 67.7587   1
   1 -12  -8 258.177 103.340   4
   1 -12  -7 78.7771 78.5845   1
   1 -12  -7 170.151 85.3794   4
   1 -12  -6 124.871 86.7927   4
   1 -12  -6 282.717 108.842   1
   1 -12  -5 22.4060 67.2048   1
   1 -12  -5 38.8755 64.8105   4
   1 -12  -4 1743.00 200.775   1
   1 -12  -4 1606.75 176.136   4
   1 -12  -3 308.390 85.3110   4
   1 -12  -3 311.535 87.3711   1
   1 -12  -2 7514.60 344.190   1
   1 -12  -2 7388.56 323.906   4
   1 -12  -2 7082.55 153.164   2
   1 -12  -1 525.413 86.7790   4
   1 -12  -1 368.827 82.8381   1
   1 -12  -1 391.581 55.0301   2
   1 -12   0 2713.46 134.034   3
   1 -12   0 2514.48 161.379   4
   1 -12   0 2407.14 188.938   1
   1 -12   0 2727.96 155.991   2
   1 -12   1 967.059 84.0629   3
   1 -12   1 1012.00 124.756   1
   1 -12   1 1247.07 121.877   2
   1 -12   2 47.0879 43.7648   2
   1  12   2 6.54773 11.9854   2
   1 -12   2 52.6788 33.2280   3
   1 -12   3 1305.61 117.090   3
   1 -12   3 1146.59 137.145   2
   1 -12   4 1584.69 141.703   3
   1 -12   4 1683.48 177.559   2
   1 -12   5 117.495 64.9613   2
   1 -12   5 61.5752 45.9729   3
   1 -12   6 855.661 149.998   2
   1 -12   6 707.801 118.144   3
   1 -12   7 291.815 95.1716   2
   1 -12   7 295.388 78.0728   3
   1 -12   8 524.213 132.048   2
   1 -12   8 299.802 99.9663   3
   1 -12   9 169.704 84.8322   2
   1 -12   9 232.663 91.6016   3
   1 -12  10 577.291 153.512   2
   1 -12  10 594.335 135.350   3
   1 -12  11-74.4187 77.9011   3
   1 -13 -11 60.7597 96.6882   1
   1 -13 -10-128.186 111.427   1
   1 -13 -10-7.08968 61.9255   4
   1 -13  -9 236.764 127.548   1
   1 -13  -9 103.258 83.4161   4
   1 -13  -8 296.276 127.883   1
   1 -13  -8 346.885 117.027   4
   1 -13  -7 159.874 84.0703   1
   1 -13  -7 75.5068 68.3525   4
   1 -13  -6 12.2155 56.5514   4
   1 -13  -6 7.00397 69.7608   1
   1 -13  -5 1404.33 196.839   1
   1 -13  -5 1138.95 171.056   4
   1 -13  -4 141.965 72.1664   4
   1 -13  -4 100.126 72.4493   1
   1 -13  -3 4930.26 311.714   1
   1 -13  -3 4588.31 281.974   4
   1 -13  -2 2004.08 189.104   1
   1 -13  -2 2061.96 86.0633   2
   1 -13  -2 1923.82 173.061   4
   1 -13  -1 4941.39 275.319   1
   1 -13  -1 5222.59 259.706   4
   1 -13  -1 5135.27 189.215   2
   1 -13   0 1093.05 90.7149   3
   1 -13   0 1027.63 107.826   4
   1 -13   0 997.587 98.8731   2
   1 -13   0 949.739 127.445   1
   1 -13   1 220.615 58.8113   2
   1 -13   1 158.994 63.4020   1
   1 -13   1 243.534 46.9298   3
   1 -13   2 43.7483 38.8866   2
   1  13   2 20.8871 14.0242   2
   1 -13   2 84.4177 37.3984   3
   1 -13   3 288.933 75.2962   2
   1 -13   3 293.477 60.2374   3
   1 -13   4 806.560 132.152   2
   1 -13   4 692.195 100.158   3
   1 -13   5 979.554 125.228   3
   1 -13   5 1164.56 159.349   2
   1 -13   6 863.566 152.734   2
   1 -13   6 596.856 107.475   3
   1 -13   7 600.267 128.775   2
   1 -13   7 590.933 115.425   3
   1 -13   8 250.543 101.838   2
   1 -13   8 197.795 87.0312   3
   1 -13   9 1237.32 204.759   2
   1 -13   9 1005.68 170.161   3
   1 -13  10-0.61218 19.0533   2
   1 -13  10 25.6565 58.0316   3
   1 -13  11 62.2170 78.8299   3
   1 -14 -11-25.3634 101.686   1
   1 -14 -10 147.126 126.140   1
   1 -14 -10 124.779 92.0333   4
   1 -14  -9 694.009 190.194   1
   1 -14  -9 771.973 171.506   4
   1 -14  -8 132.323 102.452   1
   1 -14  -8 100.830 74.7924   4
   1 -14  -7 408.139 140.386   1
   1 -14  -7 355.245 127.672   4
   1 -14  -6 8.77614 49.9117   4
   1 -14  -6 136.824 90.9591   1
   1 -14  -5 11.0738 55.3237   4
   1 -14  -5-31.7174 67.5330   1
   1 -14  -4 2734.45 256.249   1
   1 -14  -4 2843.51 245.002   4
   1 -14  -3 61.9874 62.9198   4
   1 -14  -3 126.009 73.9456   1
   1 -14  -2 2202.03 204.218   1
   1 -14  -2 2091.64 180.903   4
   1 -14  -1 171.454 63.0185   4
   1 -14  -1 222.629 47.7158   2
   1 -14  -1 205.892 72.0433   1
   1 -14   0 132.230 46.3427   2
   1 -14   0 179.013 43.3217   3
   1 -14   0 206.968 72.0790   1
   1 -14   0 180.616 59.6405   4
   1 -14   1 140.807 53.0377   2
   1 -14   1 133.283 65.6044   1
   1 -14   1 128.072 42.4881   3
   1 -14   2 263.341 66.3580   2
   1  14   2 66.2586 23.5235   2
   1 -14   2 139.934 40.0548   3
   1 -14   3 3030.48 185.604   3
   1 -14   3 3137.23 233.517   2
   1 -14   4 99.6541 60.9423   2
   1 -14   4 33.4473 35.5535   3
   1 -14   5 1056.06 130.942   3
   1 -14   5 1070.42 159.979   2
   1 -14   6 664.559 139.531   2
   1 -14   6 674.407 115.610   3
   1 -14   7 195.327 84.6398   2
   1 -14   7-4.17625 39.3255   3
   1 -14   8 957.334 184.293   2
   1 -14   8 843.298 147.331   3
   1 -14   9 57.1237 66.2420   2
   1 -14   9 134.681 68.0654   3
   1 -14  10 57.6017 51.9860   2
   1 -14  10 86.0719 71.4036   3
   1 -15 -10 346.103 132.779   4
   1 -15 -10 185.478 134.941   1
   1 -15  -9 82.2536 78.9701   4
   1 -15  -9 8.59833 94.2008   1
   1 -15  -8 1426.98 228.530   4
   1 -15  -8 1210.97 231.165   1
   1 -15  -7-4.98429 71.1059   1
   1 -15  -7 122.028 75.5535   4
   1 -15  -6-91.5602 86.7341   1
   1 -15  -6 2.83604 52.0967   4
   1 -15  -5 542.706 121.007   4
   1 -15  -5 381.195 120.111   1
   1 -15  -4 336.111 96.4072   4
   1 -15  -4 334.495 104.253   1
   1 -15  -3 146.524 66.0623   4
   1 -15  -3 265.507 94.2058   1
   1 -15  -2 392.164 92.0941   4
   1 -15  -2 433.675 102.533   1
   1 -15  -1 300.609 85.0704   1
   1 -15  -1 404.342 61.2251   2
   1 -15  -1 268.312 73.7281   4
   1 -15   0 116.327 43.4935   2
   1 -15   0 108.765 35.2674   3
   1 -15   0 64.0852 59.1801   1
   1 -15   0 119.687 52.5401   4
   1 -15   1 195.881 60.3612   2
   1 -15   1 193.788 73.1622   1
   1 -15   1 119.983 39.3668   3
   1 -15   2 3010.83 171.317   3
   1 -15   2 3349.29 228.719   2
   1 -15   3 215.706 73.8486   2
   1 -15   3 230.066 59.0430   3
   1 -15   4 1757.65 155.402   3
   1 -15   4 1685.92 191.412   2
   1 -15   5 490.006 116.991   2
   1 -15   5 449.814 91.5849   3
   1 -15   6 57.8641 60.9455   2
   1 -15   6 190.765 68.8354   3
   1 -15   7 90.8235 77.0574   2
   1 -15   7 160.109 68.8264   3
   1 -15   8 43.5327 64.8764   2
   1 -15   8 48.8236 48.5878   3
   1 -15   9-2.93797 53.5797   2
   1 -15   9 101.820 61.5599   3
   1 -15  10-38.5318 38.3580   2
   1 -15  10-51.4238 57.6427   3
   1 -16 -10 10.6721 32.8678   4
   1 -16 -10 8.07762 78.5011   1
   1 -16  -9 425.777 136.316   4
   1 -16  -9 459.234 160.028   1
   1 -16  -8 99.2333 96.4920   1
   1 -16  -8 72.8851 78.0863   4
   1 -16  -7 934.969 195.564   1
   1 -16  -7 843.611 172.680   4
   1 -16  -6-2.97587 38.6966   4
   1 -16  -6 36.3938 80.1958   1
   1 -16  -5 182.725 86.9474   4
   1 -16  -5 116.113 87.4919   1
   1 -16  -4 63.5461 58.7080   4
   1 -16  -4 68.9823 63.8859   1
   1 -16  -3-58.3083 61.3863   4
   1 -16  -3 18.9759 57.3175   1
   1 -16  -2 751.068 126.430   1
   1 -16  -2 702.874 123.147   4
   1 -16  -1 780.907 125.074   1
   1 -16  -1 711.959 108.490   4
   1 -16  -1 784.844 84.1878   2
   1 -16   0 228.127 55.3173   2
   1 -16   0 313.664 87.0133   1
   1 -16   0 245.442 50.4452   3
   1 -16   0 149.053 55.5437   4
   1 -16   1 726.671 117.786   1
   1 -16   1 686.825 84.6285   3
   1 -16   1 700.501 102.484   2
   1 -16   2 127.975 60.4928   2
   1 -16   2 185.202 58.6024   3
   1 -16   3 2002.22 155.366   3
   1 -16   3 1754.47 185.417   2
   1 -16   4 152.779 72.1421   2
   1 -16   4 185.998 61.0688   3
   1 -16   5 753.703 139.012   2
   1 -16   5 615.637 104.790   3
   1 -16   6 234.920 89.5451   2
   1 -16   6 55.3255 43.7286   3
   1 -16   7-24.7107 56.0519   2
   1 -16   7 98.2741 61.7874   3
   1 -16   8 120.879 82.2347   2
   1 -16   8-50.8012 54.7771   3
   1 -16   9-14.3885 55.0022   2
   1 -16   9 5.48119 47.9199   3
   1 -17 -10 143.277 83.7299   4
   1 -17 -10 2.27197 98.4053   1
   1 -17  -9-62.6062 70.4065   4
   1 -17  -9-79.8665 104.678   1
   1 -17  -8 289.004 124.723   1
   1 -17  -8 402.628 139.100   4
   1 -17  -7 81.3661 85.9476   4
   1 -17  -7 138.394 96.4679   1
   1 -17  -6 229.699 104.804   1
   1 -17  -6 199.928 94.7570   4
   1 -17  -5-11.7061 69.5300   1
   1 -17  -5 21.0788 52.0721   4
   1 -17  -4 171.931 91.2397   1
   1 -17  -4 31.7676 57.4242   4
   1 -17  -3 1864.39 218.556   1
   1 -17  -3 1620.39 192.759   4
   1 -17  -2 556.463 116.709   1
   1 -17  -2 586.796 112.095   4
   1 -17  -1 464.410 98.7910   4
   1 -17  -1 735.205 128.588   1
   1 -17  -1 690.860 80.1855   2
   1 -17   0 62.8928 41.0054   2
   1 -17   0 46.3230 44.0363   1
   1 -17   0 106.046 57.3576   4
   1 -17   1 102.884 48.8655   2
   1 -17   1 103.270 59.3331   1
   1 -17   1 50.1714 28.7708   3
   1 -17   2 1494.88 130.474   3
   1 -17   2 1648.65 169.506   2
   1 -17   3 108.777 57.8463   2
   1 -17   3 128.311 48.3774   3
   1 -17   4 236.135 89.2427   2
   1 -17   4 228.576 63.7777   3
   1 -17   5 58.5170 56.7370   2
   1 -17   5 69.5480 49.1665   3
   1 -17   6 943.762 165.278   2
   1 -17   6 819.276 131.722   3
   1 -17   7 345.749 110.017   2
   1 -17   7 260.078 83.0172   3
   1 -17   8 250.050 100.809   2
   1 -17   8-22.9067 53.4578   3
   1 -17   9 222.556 94.0930   2
   1 -18 -10 81.6481 109.968   1
   1 -18  -9-32.4957 52.8601   4
   1 -18  -9 161.870 107.469   1
   1 -18  -8 6.49517 42.6216   4
   1 -18  -8 14.0378 71.1064   1
   1 -18  -7-51.4560 83.5492   1
   1 -18  -7 192.904 116.489   4
   1 -18  -6 216.067 112.359   1
   1 -18  -6 157.433 85.4904   4
   1 -18  -5 136.542 89.5760   1
   1 -18  -5 126.323 80.0416   4
   1 -18  -4 209.002 98.6980   1
   1 -18  -4 288.535 93.2370   4
   1 -18  -3 146.303 83.2446   1
   1 -18  -3 85.5853 67.5779   4
   1 -18  -2 1908.42 199.520   4
   1 -18  -2 2061.37 216.870   1
   1 -18  -1 97.1621 37.0775   2
   1 -18  -1 21.1430 59.6582   1
   1 -18  -1 80.6254 53.1888   4
   1 -18   0 491.110 105.637   1
   1 -18   0 598.158 101.128   4
   1 -18   0 745.268 96.9972   2
   1 -18   1 82.7691 45.8116   2
   1 -18   1 11.6753 43.9683   1
   1 -18   1 65.4872 38.8311   3
   1 -18   2 85.4908 50.9820   2
   1 -18   2 39.8947 39.1832   3
   1 -18   3 101.126 60.2759   2
   1 -18   3 132.267 46.8585   3
   1 -18   4 193.553 78.3102   2
   1 -18   4 168.022 61.4361   3
   1 -18   5 353.988 103.692   2
   1 -18   5 174.957 60.9893   3
   1 -18   6 347.681 108.647   2
   1 -18   6 266.701 84.0430   3
   1 -18   7 66.0094 63.1987   2
   1 -18   7-37.5805 48.5424   3
   1 -18   8 295.544 106.299   2
   1 -18   9 55.0854 58.7312   2
   1 -19  -9 81.4846 109.389   1
   1 -19  -9 151.783 94.8820   4
   1 -19  -8 212.579 122.810   1
   1 -19  -8 191.062 104.957   4
   1 -19  -7 52.4195 77.3333   4
   1 -19  -7 41.3571 83.6899   1
   1 -19  -6 283.363 114.745   1
   1 -19  -6 42.2418 82.6516   4
   1 -19  -5 193.894 107.344   1
   1 -19  -5 287.313 109.013   4
   1 -19  -4-37.4107 67.8534   1
   1 -19  -4-48.2921 64.0025   4
   1 -19  -3 1040.78 161.794   4
   1 -19  -3 802.383 153.598   1
   1 -19  -2 58.1680 74.1657   1
   1 -19  -2 133.232 71.6249   4
   1 -19  -1 1558.60 169.223   4
   1 -19  -1 1145.13 162.016   1
   1 -19   0 256.682 63.2176   2
   1 -19   0 171.090 71.3622   1
   1 -19   1 437.275 87.4006   2
   1 -19   1 331.970 89.4038   1
   1 -19   1 359.302 66.2722   3
   1 -19   2 23.8906 35.6564   2
   1 -19   2 177.511 53.8994   3
   1 -19   3 398.124 96.2736   2
   1 -19   3 441.253 79.3343   3
   1 -19   4 371.807 102.210   2
   1 -19   4 289.317 73.7683   3
   1 -19   5 175.680 79.7674   2
   1 -19   5 242.065 66.3613   3
   1 -19   6 174.753 87.1709   2
   1 -19   7 336.336 109.194   2
   1 -19   8 153.502 81.4187   2
   1 -20  -9 533.644 182.538   1
   1 -20  -8-97.5191 98.7576   1
   1 -20  -8 48.2056 68.3288   4
   1 -20  -7 235.815 108.608   1
   1 -20  -7 246.094 101.788   4
   1 -20  -6 99.5169 92.3995   1
   1 -20  -6 139.189 80.4326   4
   1 -20  -5 228.174 113.524   1
   1 -20  -5 104.523 78.9888   4
   1 -20  -4 191.537 93.1420   1
   1 -20  -4 197.801 85.7062   4
   1 -20  -3-61.4573 64.7630   4
   1 -20  -3-35.3886 52.4088   1
   1 -20  -2 877.469 153.068   1
   1 -20  -2 813.191 137.243   4
   1 -20  -1 104.056 69.4563   1
   1 -20  -1 237.744 79.8533   4
   1 -20   0 852.244 139.481   1
   1 -20   0 1052.54 112.689   2
   1 -20   1 143.988 51.2462   2
   1 -20   1 191.211 48.8862   3
   1 -20   2 170.537 58.7409   2
   1 -20   2 105.127 43.5709   3
   1 -20   3 237.577 83.3362   2
   1 -20   4 276.254 95.3224   2
   1 -20   5 311.731 106.725   2
   1 -20   6 87.2683 71.1608   2
   1 -20   7 79.4440 68.4090   2
   1 -20   8 181.582 88.0878   2
   1 -21  -8 86.6426 81.0448   1
   1 -21  -8 353.650 137.357   4
   1 -21  -7 15.5547 93.7551   1
   1 -21  -7 56.0602 77.0058   4
   1 -21  -6 445.301 148.811   1
   1 -21  -6 560.996 156.783   4
   1 -21  -5 84.0243 81.1500   1
   1 -21  -5 57.2409 74.1946   4
   1 -21  -4-67.3616 70.6513   4
   1 -21  -4-31.5840 55.5112   1
   1 -21  -3 232.130 89.6835   4
   1 -21  -3 161.578 88.1401   1
   1 -21  -2 20.2514 52.4395   1
   1 -21  -2 147.251 70.2422   4
   1 -21  -1 94.7370 62.7944   1
   1 -21  -1 391.766 96.8595   4
   1 -21   0 381.797 99.7146   1
   1 -21   1 63.4339 40.9553   2
   1 -21   2 182.311 63.1661   2
   1 -21   3 230.788 83.4537   2
   1 -21   4 873.934 158.574   2
   1 -21   5-66.8335 62.1746   2
   1 -21   6 212.948 100.302   2
   1 -21   7 88.6848 53.3999   2
   1 -21   8-21.8987 57.1484   2
   1 -22  -7 281.647 131.865   1
   1 -22  -7 468.503 158.833   4
   1 -22  -6 88.6598 93.8686   1
   1 -22  -6 172.582 95.5806   4
   1 -22  -5 118.643 86.0611   4
   1 -22  -5 130.354 84.4953   1
   1 -22  -4 64.6367 82.3361   1
   1 -22  -4 55.6102 70.9905   4
   1 -22  -3 185.816 93.6353   1
   1 -22  -3 80.6783 73.5028   4
   1 -22  -2 2.07655 39.2746   1
   1 -22  -2 132.026 81.3934   4
   1 -22  -1 188.213 74.4263   1
   1 -22   0-48.6056 45.3581   1
   1 -22   1 222.374 61.1841   2
   1 -22   2 104.803 45.1365   2
   1 -22   3 393.362 100.485   2
   1 -22   4 43.2863 49.8284   2
   1 -22   5 419.928 116.028   2
   1 -22   6 53.0165 57.9991   2
   1 -22   7 158.634 81.3897   2
   1 -23  -7 287.214 121.717   4
   1 -23  -6 625.020 162.916   4
   1 -23  -5 141.383 91.7050   4
   1 -23  -4 136.634 82.3260   4
   1 -23  -3 182.617 92.5307   4
   1 -23  -2 81.7382 57.9975   4
   1 -23   2 121.508 58.0695   2
   1 -23   3 68.2611 48.0861   2
   1 -23   4 571.669 123.560   2
   1 -23   5 110.702 65.0983   2
   1 -23   6-12.7330 26.7330   2
   1 -23   7-10.8545 47.0660   2
   1 -24  -6 176.081 106.626   4
   1 -24  -5 136.826 90.5936   4
   1 -24  -4 543.376 143.098   4
   1 -24  -3 55.9150 74.7458   4
   1 -24   3-28.1507 45.6062   2
   1 -24   4-56.8988 53.4191   2
   1 -24   5-67.9690 59.1728   2
   1 -24   6-3.02133 24.1039   2
   1 -25  -5 97.2201 83.4110   4
   1 -25   4 56.2962 53.7430   2
   1 -25   5-53.0819 47.4603   2
   1 -25   6 30.3936 50.4594   2
   1 -26   5-58.0116 45.9847   2
   2   0 -12 105.048 126.148   1
   2   0 -11-136.153 120.873   1
   2   0 -10 457.514 171.577   1
   2   0  -9 63.1519 88.6263   1
   2   0  -8 506.657 143.940   1
   2   0  -7-214.424 100.646   1
   2   0  -4 8594.98 341.890   1
   2   0  -3 29.5390 51.6389   1
   2   0  -2 5518.82 199.498   1
   2   0  -2 5448.48 179.029   3
   2   0  -1 0.04504 32.2345   1
   2   0  -1 2.82941 15.8099   3
   2   0   0 459.597 42.7162   3
   2   0   0 322.723 49.7454   1
   2   0   1-2.01612 31.5577   2
   2   0   2 3369.48 170.129   2
   2   0   3 57.9331 49.6311   2
   2   0   4 17843.2 456.072   2
   2   0   5 31.1285 38.4859   2
   2   0   6 603.393 104.758   2
   2   0   7-23.3389 53.4505   2
   2   0   8 2259.13 221.135   2
   2   0   9 137.392 69.9449   2
   2   0  10-34.3788 52.9519   2
   2   0  11 124.187 84.0679   3
   2  -1 -12-179.110 145.359   1
   2   1 -12-60.7336 126.077   1
   2   1 -11-13.6689 86.7565   1
   2  -1 -11-196.909 126.685   1
   2   1 -10 459.874 175.615   1
   2  -1 -10 570.021 171.029   1
   2   1  -9 486.486 163.763   1
   2  -1  -9 521.145 156.333   1
   2  -1  -8 56.7817 91.2409   1
   2  -1  -7 311.180 113.914   1
   2  -1  -6 121.417 81.0889   1
   2  -1  -5 16315.5 543.175   1
   2  -1  -4 814.360 118.963   1
   2  -1  -3 5811.71 249.775   1
   2   1  -3 5774.56 236.144   1
   2  -1  -2 4167.57 182.603   1
   2   1  -2 4445.54 171.772   1
   2  -1  -1 46.0608 37.3006   1
   2   1  -1 67.0466 31.0021   1
   2  -1  -1 63.3576 21.3773   3
   2  -1   0 6413.38 129.005   3
   2  -1   0 5988.47 194.791   1
   2   1   0 5718.23 158.008   1
   2  -1   1 893.635 86.2746   2
   2   1   1 1152.48 97.7825   2
   2  -1   2 2945.26 163.419   2
   2   1   2 2898.70 155.219   2
   2  -1   3 9751.27 322.036   2
   2   1   3 9551.15 303.303   2
   2  -1   4 185.324 64.9169   2
   2   1   4 131.005 51.5252   2
   2  -1   5 3575.59 226.186   2
   2   1   5 3505.44 214.173   2
   2   1   6 60.1487 42.0640   2
   2  -1   6 122.624 56.7904   2
   2  -1   7 964.044 139.122   2
   2   1   7 953.627 137.643   2
   2   1   8 228.597 83.1810   2
   2  -1   8 407.003 99.4906   2
   2   1   9 350.936 102.385   2
   2  -1   9 337.086 100.808   2
   2   1  10 452.088 107.664   2
   2  -1  10 386.545 111.598   2
   2  -1  11 20.3782 43.2956   2
   2  -1  11-23.3480 55.9065   3
   2  -2 -12 103.570 117.508   1
   2   2 -12-101.585 129.611   1
   2  -2 -11 1125.57 249.698   1
   2   2 -11 1357.43 289.325   1
   2  -2 -10 118.140 114.623   1
   2   2 -10-30.2145 97.5381   1
   2  -2  -9 1106.93 220.376   1
   2  -2  -8 577.745 164.844   1
   2  -2  -7 6.05512 81.6140   1
   2  -2  -6 2404.63 243.997   1
   2  -2  -5 234.819 93.1796   1
   2  -2  -4 2315.39 187.710   1
   2  -2  -3 10077.9 335.470   1
   2  -2  -2 12299.5 321.010   1
   2   2  -2 12329.7 268.632   1
   2  -2  -1 1549.12 108.214   1
   2   2  -1 1726.92 79.2065   1
   2  -2  -1 1548.39 65.0361   3
   2  -2   0 8035.19 238.981   2
   2  -2   0 8310.37 123.691   3
   2   2   0 7556.53 154.598   1
   2  -2   0 7580.07 234.637   1
   2  -2   1 10443.8 282.481   2
   2  -2   1 10587.3 290.619   1
   2  -2   2 1525.11 123.546   2
   2   2   2 1703.68 117.792   2
   2  -2   3 2965.55 185.135   2
   2   2   3 3242.06 174.562   2
   2   2   4 3033.94 181.754   2
   2  -2   4 2927.32 195.218   2
   2  -2   5 20.3739 42.9153   2
   2   2   5 54.4419 42.3207   2
   2   2   6 267.788 73.5461   2
   2  -2   6 303.156 79.2848   2
   2   2   7 315.342 79.3158   2
   2  -2   7 457.152 106.162   2
   2   2   8 832.075 132.705   2
   2  -2   8 975.794 153.022   2
   2   2   9 1340.96 169.974   2
   2  -2   9 1246.32 184.586   2
   2   2  10 11.2612 34.7018   2
   2  -2  10-55.2209 59.2289   3
   2  -2  11 148.847 87.3951   2
   2  -2  11 401.693 135.737   3
   2  -3 -12 332.616 161.389   1
   2   3 -12 197.695 160.148   1
   2   3 -11 101.463 111.056   1
   2  -3 -11 16.1287 101.247   1
   2  -3 -10 1995.25 319.848   1
   2   3 -10 1980.54 301.949   1
   2  -3  -9 84.9321 110.831   1
   2  -3  -8 663.888 163.840   1
   2  -3  -7 47.2834 81.9559   1
   2  -3  -6 198.112 100.584   1
   2  -3  -5 393.138 104.654   1
   2  -3  -5 374.797 79.5663   4
   2  -3  -4 4034.24 249.099   1
   2  -3  -3 776.156 109.467   1
   2  -3  -2 7983.18 272.507   1
   2   3  -2 8296.50 211.174   1
   2  -3  -1 2511.97 143.098   1
   2   3  -1 2397.97 78.9784   1
   2  -3   0 8837.41 246.990   2
   2  -3   0 8318.63 262.436   1
   2  -3   1 7047.38 239.516   2
   2  -3   1 6773.83 247.483   1
   2  -3   2 13831.7 370.092   2
   2   3   2 14468.0 326.737   2
   2  -3   3 217.017 63.6213   2
   2   3   3 208.489 55.5268   2
   2   3   4 672.902 87.3803   2
   2  -3   4 777.643 107.925   2
   2  -3   5 52.8243 46.1726   2
   2   3   5 20.4320 33.8560   2
   2   3   6 77.8594 47.7232   2
   2  -3   6 171.416 63.8669   2
   2   3   7 60.2264 42.7977   2
   2  -3   7 115.988 67.8945   2
   2  -3   8 1355.29 184.031   2
   2   3   8 1156.62 152.024   2
   2   3   9 163.250 61.2459   2
   2  -3   9 213.161 84.8785   2
   2  -3  10 791.273 153.460   2
   2  -3  10 827.976 179.002   3
   2  -3  11 74.3564 59.5653   2
   2  -3  11 42.5896 44.0078   3
   2  -4 -12 89.3132 139.328   1
   2   4 -12-82.3350 127.808   1
   2  -4 -11 229.454 145.629   1
   2   4 -11 417.315 165.857   1
   2  -4 -10 60.6923 122.065   1
   2  -4  -9 1443.62 255.266   1
   2  -4  -8 446.285 148.578   1
   2  -4  -7 1337.86 211.392   1
   2  -4  -6 372.565 113.455   1
   2  -4  -6 171.208 62.2988   4
   2  -4  -5 1008.62 150.952   1
   2  -4  -5 1167.71 131.807   4
   2  -4  -4 4751.52 273.529   1
   2  -4  -4 4921.15 238.263   4
   2  -4  -3 11004.2 368.322   1
   2  -4  -2 4775.79 224.197   1
   2  -4  -1 86.9691 49.6063   1
   2  -4   0 12612.5 294.857   2
   2  -4   0 12794.9 337.988   1
   2  -4   1 9720.20 288.622   2
   2  -4   1 10107.8 313.482   1
   2  -4   2 4013.67 206.648   2
   2   4   2 3765.43 167.081   2
   2  -4   3 8338.22 316.653   2
   2   4   3 8595.04 265.737   2
   2   4   4 1694.45 129.312   2
   2  -4   4 1696.86 157.588   2
   2  -4   5 112.794 59.4279   2
   2   4   5 146.005 45.1856   2
   2   4   6 455.634 82.0757   2
   2  -4   6 569.836 114.364   2
   2  -4   7 1402.13 176.157   2
   2   4   7 1286.41 141.454   2
   2   4   8 135.862 67.1455   2
   2  -4   8 303.779 96.5272   2
   2   4   9 542.158 107.431   2
   2  -4   9 457.998 124.843   2
   2  -4   9 510.938 138.728   3
   2  -4  10 33.2953 59.3088   2
   2  -4  10 52.7600 75.7914   3
   2  -4  11 317.345 109.512   2
   2  -4  11 394.516 134.019   3
   2   5 -12 166.540 149.185   1
   2  -5 -12 308.331 170.297   1
   2  -5 -11 29.1997 113.851   1
   2   5 -11-187.509 131.854   1
   2  -5 -10 370.886 152.465   1
   2  -5  -9 767.484 195.236   1
   2  -5  -8 950.057 205.319   1
   2  -5  -7 651.772 156.798   1
   2  -5  -7 686.694 123.011   4
   2  -5  -6 380.100 115.119   1
   2  -5  -6 265.528 79.5180   4
   2  -5  -5 2929.65 245.651   1
   2  -5  -5 2819.31 202.369   4
   2  -5  -4 1693.62 171.459   1
   2  -5  -4 1505.54 142.719   4
   2  -5  -3 6682.86 296.281   1
   2  -5  -3 6567.79 261.717   4
   2  -5  -2 1224.01 124.436   1
   2  -5  -1 93.0319 47.1271   1
   2  -5  -1 78.3721 34.1293   2
   2  -5   0 1558.79 110.078   2
   2  -5   0 1733.81 134.420   1
   2  -5   1 726.655 87.3217   2
   2  -5   1 675.054 48.1317   3
   2  -5   1 769.219 99.0866   1
   2  -5   2 5765.25 251.110   2
   2   5   2 5233.35 196.327   2
   2  -5   3 8831.91 332.841   2
   2   5   3 8227.83 252.742   2
   2   5   4 1699.42 123.943   2
   2  -5   4 1906.97 171.643   2
   2  -5   5 1042.66 137.298   2
   2   5   5 989.287 104.720   2
   2  -5   6 762.142 125.010   2
   2   5   6 584.827 93.5494   2
   2   5   7 1433.27 147.946   2
   2  -5   7 1585.26 193.612   2
   2   5   8 507.095 99.4445   2
   2  -5   8 612.246 135.491   2
   2  -5   8 561.552 130.566   3
   2  -5   9 303.245 101.008   2
   2  -5   9 237.023 98.7871   3
   2  -5  10 101.132 68.5946   2
   2  -5  10 148.035 93.6344   3
   2  -5  11-4.41829 37.6717   2
   2  -5  11 25.8484 33.3593   3
   2  -6 -12 372.797 165.179   1
   2   6 -12 65.7809 90.2466   1
   2   6 -11-251.046 137.042   1
   2  -6 -11 75.3068 114.853   1
   2  -6 -10 189.535 133.291   1
   2  -6  -9 196.273 116.772   1
   2  -6  -8 2352.59 297.654   1
   2  -6  -7 302.646 116.175   1
   2  -6  -7 154.263 76.6676   4
   2  -6  -6 1395.78 194.376   1
   2  -6  -6 1326.81 154.724   4
   2  -6  -5 393.959 106.316   1
   2  -6  -5 229.734 69.6862   4
   2  -6  -4 10911.4 426.577   1
   2  -6  -4 10636.0 367.087   4
   2  -6  -4 9904.99 236.771   2
   2  -6  -3 1034.28 130.051   1
   2  -6  -3 776.114 103.037   4
   2  -6  -2 1995.01 161.060   1
   2  -6  -1 222.423 66.0425   1
   2  -6  -1 207.950 44.0553   2
   2  -6   0 147.494 46.4869   2
   2  -6   0 150.196 58.5669   1
   2  -6   1 2260.22 150.656   2
   2  -6   1 2073.89 79.5332   3
   2  -6   1 2167.29 164.365   1
   2  -6   2 12142.3 369.257   2
   2   6   2 11762.1 292.506   2
   2  -6   2 11710.7 261.568   3
   2  -6   3 90.9184 55.4120   2
   2   6   3 58.1715 30.0600   2
   2  -6   3 77.2289 40.5767   3
   2   6   4 583.658 71.7114   2
   2  -6   4 536.333 95.1746   2
   2  -6   5 28.1918 50.3926   2
   2   6   5 22.4422 28.7063   2
   2  -6   6 4037.98 276.221   3
   2   6   6 3635.51 203.068   2
   2  -6   6 4050.02 285.386   2
   2   6   7 208.840 64.5758   2
   2  -6   7 203.280 82.7841   2
   2  -6   7 90.1564 70.3457   3
   2   6   8 825.472 115.242   2
   2  -6   8 954.121 171.775   3
   2  -6   8 1099.10 175.303   2
   2  -6   9 75.7185 68.5582   2
   2  -6   9 35.4592 83.2032   3
   2  -6  10 21.5050 48.5679   2
   2  -6  10 52.9179 73.6982   3
   2  -6  11 4.85517 36.8945   2
   2  -6  11 21.2319 38.0855   3
   2   7 -12-219.228 147.872   1
   2  -7 -12-215.986 143.557   1
   2  -7 -11 83.7101 113.974   1
   2   7 -11-191.301 124.958   1
   2  -7 -10 223.541 135.366   1
   2  -7  -9 289.922 129.722   1
   2  -7  -8 161.689 70.6304   4
   2  -7  -8 137.715 104.264   1
   2  -7  -7 3666.00 337.348   1
   2  -7  -7 3856.54 282.606   4
   2  -7  -6 985.752 166.051   1
   2  -7  -6 895.533 133.483   4
   2  -7  -5 4648.22 314.049   1
   2  -7  -5 4202.30 257.183   4
   2  -7  -4 951.689 142.495   1
   2  -7  -4 894.206 119.385   4
   2  -7  -4 890.570 68.3737   2
   2  -7  -3 7034.74 323.445   1
   2  -7  -3 7009.32 286.812   4
   2  -7  -2 1138.20 130.988   1
   2  -7  -2 1028.78 76.7204   2
   2  -7  -2 1055.61 110.746   4
   2  -7  -1 44.7413 45.3722   1
   2  -7  -1 50.0816 31.2308   2
   2  -7   0 649.786 76.5687   2
   2  -7   0 466.036 25.9949   3
   2  -7   0 546.244 89.3187   1
   2  -7   1 3101.55 179.637   2
   2  -7   1 2869.97 95.5063   3
   2  -7   1 3009.07 196.625   1
   2  -7   2 3318.54 200.486   2
   2  -7   2 3173.30 136.941   3
   2   7   3 1557.18 103.990   2
   2  -7   3 1581.74 119.816   3
   2  -7   3 1681.52 155.102   2
   2  -7   4 122.670 62.7607   2
   2   7   4 149.301 39.6765   2
   2  -7   4 15.8217 39.4341   3
   2  -7   5 3302.26 245.225   2
   2  -7   5 3265.92 223.247   3
   2   7   5 2619.19 147.985   2
   2   7   6 133.270 49.6063   2
   2  -7   6 319.798 93.1220   2
   2  -7   6 128.041 65.0515   3
   2  -7   7 2023.85 213.742   3
   2   7   7 1654.48 142.290   2
   2  -7   7 2259.85 233.832   2
   2  -7   8 82.8955 68.7450   2
   2  -7   8-91.9682 68.7516   3
   2  -7   9 176.268 84.3154   2
   2  -7   9 141.832 75.9471   3
   2  -7  10 127.962 89.2174   2
   2  -7  10-201.631 96.2419   3
   2  -7  11-72.0298 75.9662   2
   2  -7  11 29.6640 68.7593   3
   2   8 -12 76.3046 137.554   1
   2  -8 -12-38.7399 89.6234   1
   2  -8 -11 408.083 151.895   1
   2  -8 -10-54.4994 89.5006   1
   2  -8  -9 217.285 110.082   1
   2  -8  -8 565.720 158.412   1
   2  -8  -8 667.662 137.002   4
   2  -8  -7 420.167 138.124   1
   2  -8  -7 495.269 112.564   4
   2  -8  -6 1043.31 172.961   1
   2  -8  -6 1012.89 145.739   4
   2  -8  -5 39.9526 20.3463   2
   2  -8  -5 19.6015 57.6414   1
   2  -8  -5 63.3772 62.0190   4
   2  -8  -4 4453.45 287.972   1
   2  -8  -4 4103.62 244.780   4
   2  -8  -3 847.968 122.954   1
   2  -8  -3 624.349 54.9154   2
   2  -8  -3 915.887 116.236   4
   2  -8  -2 1991.90 173.048   1
   2  -8  -2 1803.67 99.5520   2
   2  -8  -2 1944.74 151.063   4
   2   8  -2 2046.15 109.810   1
   2  -8  -1 5959.92 273.012   1
   2   8  -1 4450.52 102.057   1
   2  -8  -1 5793.82 199.575   2
   2  -8   0 815.027 89.5719   2
   2  -8   0 672.297 37.2102   3
   2  -8   0 702.768 105.577   1
   2  -8   1 5006.73 229.653   2
   2  -8   1 5080.89 132.605   3
   2  -8   1 4938.20 259.413   1
   2  -8   2 3988.67 153.698   3
   2  -8   2 4265.67 230.730   2
   2   8   3 2369.42 121.688   2
   2  -8   3 2214.52 142.070   3
   2  -8   3 2600.09 196.265   2
   2  -8   4 443.897 93.7302   2
   2   8   4 340.038 49.7681   2
   2  -8   4 393.443 72.4664   3
   2  -8   5 679.843 120.674   2
   2   8   5 424.836 59.9712   2
   2  -8   5 485.030 91.2221   3
   2  -8   6 3185.29 240.918   3
   2  -8   6 2965.83 257.080   2
   2   8   6 2651.24 150.793   2
   2  -8   7 190.035 91.1924   2
   2  -8   7 182.303 75.9810   3
   2  -8   8 2.86581 51.6702   2
   2  -8   8 112.223 74.5672   3
   2  -8   9 433.056 120.620   2
   2  -8   9 249.221 85.7638   3
   2  -8  10 123.305 79.2036   2
   2  -8  10 51.7856 68.6538   3
   2  -8  11 302.088 102.840   2
   2  -8  11 191.634 103.697   3
   2   9 -12 458.073 165.514   1
   2  -9 -11 139.259 85.4443   1
   2  -9 -10 484.734 168.526   1
   2  -9  -9 70.0114 86.4217   1
   2  -9  -8 587.377 165.177   1
   2  -9  -8 517.368 121.661   4
   2  -9  -7 384.103 127.532   1
   2  -9  -7 383.545 103.246   4
   2  -9  -6-70.7216 76.2886   1
   2  -9  -6 25.3654 64.0874   4
   2  -9  -5 12.6435 10.3371   2
   2  -9  -5-65.3575 58.1295   4
   2  -9  -4 258.449 30.7315   2
   2  -9  -4 526.578 97.7563   4
   2  -9  -4 250.877 27.6467   2
   2  -9  -4 592.405 117.677   1
   2  -9  -3 1184.56 150.144   1
   2  -9  -3 714.727 54.7920   2
   2  -9  -3 1263.79 137.059   4
   2  -9  -2 5154.62 276.832   1
   2  -9  -2 4693.90 160.446   2
   2  -9  -2 4970.58 243.378   4
   2   9  -2 5177.44 183.791   1
   2  -9  -1 276.750 51.0678   2
   2   9  -1 202.774 28.3554   1
   2  -9  -1 249.127 68.7330   1
   2  -9   0 11497.7 322.402   2
   2  -9   0 10296.6 161.267   3
   2  -9   0 10641.6 380.316   1
   2  -9   1 555.658 101.193   1
   2  -9   1 572.883 49.2806   3
   2  -9   1 489.518 81.1586   2
   2  -9   2 2180.88 116.202   3
   2  -9   2 2135.11 168.102   2
   2  -9   3 340.880 86.0004   2
   2   9   3 315.940 45.3693   2
   2  -9   3 311.068 56.5402   3
   2  -9   4 820.535 103.267   3
   2  -9   4 801.676 124.695   2
   2   9   4 563.464 57.0655   2
   2   9   5 365.062 52.0682   2
   2  -9   5 595.021 116.086   2
   2  -9   5 504.686 92.7134   3
   2   9   6 88.6350 35.1148   2
   2  -9   6 102.432 67.8386   2
   2  -9   6 81.8706 55.6609   3
   2  -9   7-62.0173 61.3410   2
   2  -9   7-63.0188 52.6470   3
   2  -9   8 634.078 139.273   2
   2  -9   8 363.283 109.892   3
   2  -9   9 45.4579 69.9340   2
   2  -9   9 0.25585 54.9869   3
   2  -9  10 838.927 179.474   2
   2  -9  10 588.013 145.941   3
   2  -9  11-40.4340 45.3817   2
   2  -9  11-176.964 87.9813   3
   2  10 -12 51.9167 109.475   1
   2 -10 -11 497.768 187.127   1
   2 -10 -10 84.2934 119.604   1
   2 -10  -9 516.696 159.331   1
   2 -10  -8 64.9555 91.3676   1
   2 -10  -8 18.8499 66.0068   4
   2 -10  -7 442.777 140.098   1
   2 -10  -7 415.527 118.060   4
   2 -10  -6 917.712 173.132   1
   2 -10  -6 856.346 146.033   4
   2 -10  -5 809.622 151.831   1
   2 -10  -5 684.707 116.696   4
   2 -10  -4 169.610 70.9624   4
   2 -10  -4 139.568 77.6744   1
   2 -10  -3 270.748 76.9241   4
   2 -10  -3 178.001 27.2716   2
   2 -10  -3 410.224 101.159   1
   2 -10  -2 153.507 65.7659   1
   2 -10  -2 131.242 33.7778   2
   2  10  -2 132.142 38.6226   1
   2 -10  -2 111.893 59.6655   4
   2 -10  -1 14897.4 457.673   1
   2 -10  -1 14355.9 330.567   2
   2  10  -1 13906.6 238.044   1
   2 -10   0 127.696 23.4477   3
   2 -10   0 72.6461 40.4230   2
   2 -10   0 142.705 63.2480   1
   2 -10   1 2032.34 93.9142   3
   2 -10   1 2293.95 191.811   1
   2 -10   1 2213.41 161.540   2
   2  10   2 299.445 39.4604   2
   2 -10   2 563.017 93.5851   2
   2 -10   2 490.802 58.0010   3
   2  10   3 810.752 65.6518   2
   2 -10   3 1142.24 101.713   3
   2 -10   3 1044.82 128.832   2
   2 -10   4 1550.01 170.617   2
   2 -10   4 1430.84 130.959   3
   2  10   5 57.8327 21.2367   2
   2 -10   5 58.1731 63.1604   2
   2 -10   5-6.46565 38.2224   3
   2 -10   6 282.229 97.7410   2
   2 -10   6 78.9760 61.1680   3
   2 -10   7 313.035 98.1386   2
   2 -10   7 237.255 85.8238   3
   2 -10   8 214.597 77.5760   2
   2 -10   8 64.2750 62.3243   3
   2 -10   9 787.600 162.171   2
   2 -10   9 543.920 137.376   3
   2 -10  10-47.6117 57.1082   2
   2 -10  10-181.104 84.8487   3
   2 -10  11 366.542 122.315   2
   2 -10  11 536.059 140.981   3
   2 -11 -11 103.912 134.315   1
   2 -11 -10 325.207 153.005   1
   2 -11  -9 249.988 114.108   1
   2 -11  -8 309.286 126.666   1
   2 -11  -8 563.789 135.617   4
   2 -11  -7 1836.75 250.088   1
   2 -11  -7 1529.18 202.169   4
   2 -11  -6 250.643 110.407   1
   2 -11  -6 156.893 78.3367   4
   2 -11  -5 1383.45 193.675   1
   2 -11  -5 1243.20 163.466   4
   2 -11  -4 222.587 79.2550   4
   2 -11  -4 373.281 102.962   1
   2 -11  -3 5.57067 9.49258   2
   2 -11  -3-7.68835 64.6414   1
   2 -11  -3 37.1996 48.4257   4
   2  11  -2 1834.79 114.594   1
   2 -11  -2 1797.75 180.067   1
   2 -11  -2 1867.81 163.166   4
   2 -11  -2 1626.62 96.5704   2
   2  11  -1 446.332 51.3197   1
   2 -11  -1 452.584 92.1473   1
   2 -11  -1 454.971 63.6430   2
   2 -11   0 5493.25 140.292   3
   2 -11   0 5727.86 301.163   1
   2 -11   0 5575.07 236.186   2
   2 -11   1 57.0054 56.6065   1
   2 -11   1 50.7036 39.8779   2
   2 -11   1 61.7839 25.4302   3
   2  11   2 184.482 32.5017   2
   2 -11   2 251.674 67.4503   2
   2 -11   2 252.085 46.5377   3
   2  11   3 151.695 24.0570   2
   2 -11   3 384.778 88.7796   2
   2  11   3 200.812 32.9556   2
   2 -11   3 355.204 61.0680   3
   2 -11   4 1038.00 111.939   3
   2 -11   4 962.779 139.522   2
   2 -11   5 3346.20 218.515   3
   2 -11   5 3658.77 280.285   2
   2 -11   6 88.5565 65.2673   2
   2 -11   6 177.567 66.4443   3
   2 -11   7 424.886 113.284   2
   2 -11   7 533.381 108.777   3
   2 -11   8 504.624 129.440   2
   2 -11   8 246.561 84.2971   3
   2 -11   9 130.005 74.7954   2
   2 -11   9-184.158 90.9027   3
   2 -11  10 377.402 125.734   2
   2 -11  10 348.373 112.916   3
   2 -11  11-36.6378 65.8179   3
   2 -12 -11 141.063 117.753   1
   2 -12 -10 49.1788 92.9981   1
   2 -12  -9 64.3454 97.0777   1
   2 -12  -8 276.829 118.125   1
   2 -12  -8 454.889 128.598   4
   2 -12  -7 267.728 110.401   1
   2 -12  -7 383.425 110.089   4
   2 -12  -6 4245.27 351.923   1
   2 -12  -6 3707.35 294.264   4
   2 -12  -5 1018.36 173.227   1
   2 -12  -5 1149.16 164.068   4
   2 -12  -4 274.784 96.6420   1
   2 -12  -4 231.629 82.3301   4
   2 -12  -3 9.83076 8.36494   2
   2 -12  -3 40.1991 62.9425   1
   2 -12  -3-19.1652 55.6089   4
   2  12  -2 1321.55 102.252   1
   2 -12  -2 1577.02 174.338   1
   2 -12  -2 1394.60 146.551   4
   2 -12  -2 1360.06 88.6704   2
   2  12  -1 739.988 70.7227   1
   2 -12  -1 755.072 81.3879   2
   2 -12  -1 775.465 126.506   1
   2 -12   0 227.726 56.5223   2
   2 -12   0 286.941 83.8417   1
   2 -12   1 64.1073 54.8606   1
   2 -12   1 68.0462 42.0060   2
   2 -12   1 68.5695 24.9044   3
   2  12   2 18.7075 17.1584   2
   2 -12   2 39.4004 43.2727   2
   2 -12   2-13.7801 24.8998   3
   2 -12   3 1697.02 125.761   3
   2 -12   3 1555.14 165.423   2
   2 -12   4 3813.48 209.501   3
   2 -12   4 3766.91 272.906   2
   2 -12   5 69.5024 63.3972   2
   2 -12   5 49.4224 39.3280   3
   2 -12   6 1886.02 219.275   2
   2 -12   6 1837.99 180.424   3
   2 -12   7 199.554 84.4258   2
   2 -12   7-45.8266 51.4286   3
   2 -12   8 311.230 107.573   2
   2 -12   8 217.918 86.3321   3
   2 -12   9 134.169 71.6937   2
   2 -12   9 35.2087 41.3959   3
   2 -12  10 113.310 78.3848   2
   2 -12  10 4.97906 57.0765   3
   2 -12  11-120.853 77.9960   3
   2 -13 -11-18.4965 98.8645   1
   2 -13 -10 108.010 98.0551   1
   2 -13  -9 407.677 154.360   1
   2 -13  -8 44.7866 73.4985   1
   2 -13  -8-1.57323 55.7579   4
   2 -13  -7 1663.09 216.262   4
   2 -13  -7 1374.71 227.729   1
   2 -13  -6 101.012 88.8319   1
   2 -13  -6 176.540 84.0271   4
   2 -13  -5 1261.29 191.140   1
   2 -13  -5 1328.37 176.757   4
   2 -13  -4 450.446 120.460   1
   2 -13  -4 474.183 104.066   4
   2 -13  -3 729.185 137.016   1
   2 -13  -3 386.726 30.5307   2
   2 -13  -3 687.141 117.539   4
   2 -13  -2 1203.15 155.994   1
   2 -13  -2 1086.50 133.982   4
   2 -13  -2 1188.64 85.4739   2
   2  13  -1 658.793 70.6923   1
   2 -13  -1 798.891 126.953   1
   2 -13  -1 641.979 77.7276   2
   2 -13   0 1691.02 182.656   1
   2 -13   0 1720.98 140.022   2
   2 -13   1 623.631 116.759   1
   2 -13   1 452.241 86.2687   2
   2 -13   1 461.787 54.9028   3
   2 -13   2 36.4497 42.9478   2
   2 -13   2 60.6568 29.2926   3
   2 -13   3 1142.99 147.433   2
   2 -13   3 1123.90 108.466   3
   2 -13   4 187.023 73.3436   2
   2 -13   4 235.877 61.9542   3
   2 -13   5 2690.76 196.239   3
   2 -13   5 2940.64 261.488   2
   2 -13   6 57.8295 67.1469   2
   2 -13   6 101.644 54.5352   3
   2 -13   7 613.725 135.670   2
   2 -13   7 471.413 100.667   3
   2 -13   8 114.124 84.9384   2
   2 -13   8 130.768 73.5454   3
   2 -13   9 37.4982 51.9680   2
   2 -13   9 33.8197 58.9540   3
   2 -13  10 216.603 101.848   2
   2 -13  10-0.54298 37.6031   3
   2 -14 -11 245.753 144.143   1
   2 -14 -10 16.1242 88.9619   1
   2 -14  -9 340.178 144.186   1
   2 -14  -8 460.890 150.622   1
   2 -14  -8 573.732 135.045   4
   2 -14  -7 128.427 91.9026   1
   2 -14  -7 168.987 95.6743   4
   2 -14  -6 478.672 137.212   1
   2 -14  -6 493.893 126.623   4
   2 -14  -5 304.805 111.503   1
   2 -14  -5 321.972 102.629   4
   2 -14  -4 390.161 123.060   1
   2 -14  -4 335.523 100.047   4
   2 -14  -3 510.878 115.154   1
   2 -14  -3 303.266 22.9136   2
   2 -14  -3 558.140 109.548   4
   2 -14  -2 2675.09 236.267   1
   2 -14  -2 2752.37 212.445   4
   2 -14  -2 2540.87 125.238   2
   2 -14  -1 4674.30 205.854   2
   2 -14  -1 4007.55 276.657   1
   2 -14   0 666.358 119.465   1
   2 -14   0 631.147 92.4240   2
   2 -14   1 1439.31 94.6559   3
   2 -14   1 1424.79 169.061   1
   2 -14   1 1643.78 155.485   2
   2 -14   2 1047.27 91.1392   3
   2 -14   2 1157.55 140.477   2
   2 -14   3 381.349 91.0617   2
   2 -14   3 325.843 60.4115   3
   2 -14   4 1101.21 118.965   3
   2 -14   4 957.916 145.096   2
   2 -14   5 487.667 118.618   2
   2 -14   5 416.933 81.2226   3
   2 -14   6 233.465 99.0612   2
   2 -14   6 190.581 67.8828   3
   2 -14   7 254.366 99.0342   2
   2 -14   7 207.170 77.0921   3
   2 -14   8 656.646 161.265   2
   2 -14   8 401.542 107.869   3
   2 -14   9 116.715 81.6955   2
   2 -14   9 22.2134 56.4122   3
   2 -14  10-49.7170 69.0560   2
   2 -14  10-128.945 69.8463   3
   2 -15 -10 176.876 123.403   1
   2 -15  -9 35.4602 84.8001   1
   2 -15  -8 958.334 201.658   1
   2 -15  -8 767.326 171.239   4
   2 -15  -7-47.7688 78.8624   1
   2 -15  -7 155.132 90.0070   4
   2 -15  -6-39.0257 85.3357   1
   2 -15  -6 57.7071 63.8647   4
   2 -15  -5 364.149 122.291   1
   2 -15  -5 392.672 110.570   4
   2 -15  -4 244.245 107.125   1
   2 -15  -4 295.017 96.5546   4
   2 -15  -3 665.211 139.226   1
   2 -15  -3 647.684 121.090   4
   2 -15  -2 2603.60 242.549   1
   2 -15  -2 2172.51 194.145   4
   2 -15  -2 2493.76 126.714   2
   2 -15  -1 130.159 46.7265   2
   2 -15  -1 97.7851 71.7970   1
   2 -15   0 1933.20 197.536   1
   2 -15   0 2428.97 174.305   2
   2 -15   1 409.707 99.7906   1
   2 -15   1 554.870 95.2139   2
   2 -15   1 618.424 65.6137   3
   2 -15   2 617.312 108.287   2
   2 -15   2 710.852 77.2476   3
   2 -15   3 152.650 68.2799   2
   2 -15   3 130.064 44.9798   3
   2 -15   4 551.460 116.401   2
   2 -15   4 432.821 79.8723   3
   2 -15   5-11.3393 50.8018   2
   2 -15   5 4.10872 27.3069   3
   2 -15   6 171.160 83.6050   2
   2 -15   6 141.932 56.3715   3
   2 -15   7 172.632 83.4378   2
   2 -15   7 257.792 86.9068   3
   2 -15   8 496.198 140.098   2
   2 -15   8 405.625 106.178   3
   2 -15   9 77.1901 64.0871   2
   2 -15   9-38.8699 51.5092   3
   2 -16 -10-56.7161 102.252   1
   2 -16  -9 195.092 129.446   1
   2 -16  -8-46.5464 89.3222   1
   2 -16  -8 122.293 92.9702   4
   2 -16  -7 169.406 106.703   1
   2 -16  -7 188.063 101.817   4
   2 -16  -6 89.3417 84.9033   1
   2 -16  -6-26.9930 52.4773   4
   2 -16  -5-13.5173 68.9039   1
   2 -16  -5 58.7156 74.4312   4
   2 -16  -4 80.6493 62.2693   1
   2 -16  -4 153.235 79.1847   4
   2 -16  -3 1355.93 189.336   1
   2 -16  -3 1522.35 181.610   4
   2 -16  -2 208.614 42.1384   2
   2 -16  -2 157.313 88.5442   1
   2 -16  -2 72.1714 58.4079   4
   2 -16  -1 976.530 151.003   1
   2 -16  -1 1066.65 104.442   2
   2 -16   0 17.4858 37.1104   2
   2 -16   0-77.4114 63.6584   1
   2 -16   1 1948.71 115.221   3
   2 -16   1 2281.54 187.809   2
   2 -16   1 2036.58 202.595   1
   2 -16   2 206.967 69.1797   2
   2 -16   2 134.808 39.0285   3
   2 -16   3 432.739 104.126   2
   2 -16   3 354.689 64.6881   3
   2 -16   4 78.6790 61.4670   2
   2 -16   4 62.4320 38.4377   3
   2 -16   5 13.3065 47.9981   2
   2 -16   5 131.656 52.8770   3
   2 -16   6 317.004 105.950   2
   2 -16   6 61.6328 43.5940   3
   2 -16   7 651.735 151.326   2
   2 -16   7 472.641 108.269   3
   2 -16   8 42.4247 57.5421   2
   2 -16   9 285.576 109.615   2
   2 -17 -10 88.8997 106.258   1
   2 -17  -9 208.936 129.768   1
   2 -17  -8 95.8468 96.6189   1
   2 -17  -8 3.09827 57.5385   4
   2 -17  -7 282.485 131.072   1
   2 -17  -7 490.063 137.475   4
   2 -17  -6 36.3226 71.0383   1
   2 -17  -6 24.8903 68.8411   4
   2 -17  -5 46.2936 84.2591   1
   2 -17  -5 62.9274 65.6558   4
   2 -17  -4 80.6609 81.1503   1
   2 -17  -4 55.9220 58.6245   4
   2 -17  -3 574.502 121.020   4
   2 -17  -3 589.500 142.329   1
   2 -17  -2 1649.03 181.487   4
   2 -17  -2 1414.50 97.2517   2
   2 -17  -2 1543.79 196.709   1
   2 -17  -1 177.189 49.0542   2
   2 -17  -1 131.545 70.7555   1
   2 -17   0 1274.86 172.143   1
   2 -17   0 1738.88 153.879   2
   2 -17   1 211.282 82.2667   1
   2 -17   1 422.733 83.2462   2
   2 -17   1 245.477 44.0103   3
   2 -17   2 647.128 112.079   2
   2 -17   2 482.691 66.5479   3
   2 -17   3 235.445 77.5398   2
   2 -17   3 199.268 52.4253   3
   2 -17   4 96.5438 65.4630   2
   2 -17   4 61.5686 42.5359   3
   2 -17   5 309.899 103.093   2
   2 -17   5 194.526 66.9639   3
   2 -17   6-27.3809 48.4358   2
   2 -17   6 48.7933 39.9669   3
   2 -17   7 270.142 100.393   2
   2 -17   8-43.9380 49.9452   2
   2 -17   9 102.884 75.6807   2
   2 -18 -10 59.8061 107.156   1
   2 -18  -9-54.3735 86.8643   1
   2 -18  -8 350.716 153.788   1
   2 -18  -7-135.153 105.670   1
   2 -18  -7 72.0189 79.8714   4
   2 -18  -6 607.668 168.664   1
   2 -18  -6 774.266 172.095   4
   2 -18  -5 512.709 145.794   1
   2 -18  -5 494.295 125.619   4
   2 -18  -4 320.066 111.780   1
   2 -18  -4 253.486 90.2185   4
   2 -18  -3 647.302 144.727   1
   2 -18  -3 795.448 144.009   4
   2 -18  -2 28.2821 67.9366   1
   2 -18  -1 164.841 48.3064   2
   2 -18  -1 42.4961 64.0550   1
   2 -18   0 124.355 47.3120   2
   2 -18   0 49.3401 64.3926   1
   2 -18   1 561.664 116.633   1
   2 -18   1 736.757 74.6692   3
   2 -18   1 962.210 126.785   2
   2 -18   2 231.880 76.5225   2
   2 -18   3 127.487 64.3377   2
   2 -18   4 939.947 156.424   2
   2 -18   5 39.0885 58.9036   2
   2 -18   6 849.860 172.587   2
   2 -18   7 29.5230 53.8856   2
   2 -18   8-10.6062 26.5710   2
   2 -19  -9-6.74872 65.7267   1
   2 -19  -8 28.9531 82.3617   1
   2 -19  -7 766.662 193.267   1
   2 -19  -7 994.623 197.990   4
   2 -19  -6-38.3333 84.4946   1
   2 -19  -6 380.020 121.555   4
   2 -19  -5 666.442 161.495   1
   2 -19  -5 579.438 139.015   4
   2 -19  -4 23.8242 71.3200   1
   2 -19  -4 192.626 85.5538   4
   2 -19  -3 9.01670 64.3253   1
   2 -19  -3 18.5921 53.2045   4
   2 -19  -2 10.8461 55.6885   1
   2 -19  -1 39.3233 34.1602   2
   2 -19  -1 82.6698 70.2573   1
   2 -19   0 217.692 59.9241   2
   2 -19   0 115.622 72.7702   1
   2 -19   1 12.5119 53.1347   1
   2 -19   1 53.9086 42.4230   2
   2 -19   2 66.3391 49.6373   2
   2 -19   3 558.361 123.130   2
   2 -19   4 184.589 82.4161   2
   2 -19   5 1282.48 195.893   2
   2 -19   6 63.9622 65.6402   2
   2 -19   7 157.801 83.5760   2
   2 -19   8-38.9862 56.1134   2
   2 -20  -9 57.0402 100.897   1
   2 -20  -8 177.636 132.762   1
   2 -20  -7 160.346 118.179   1
   2 -20  -6 457.125 156.080   1
   2 -20  -6 644.135 157.707   4
   2 -20  -5-6.03478 76.1038   1
   2 -20  -5 178.516 96.3347   4
   2 -20  -4 147.829 98.9772   1
   2 -20  -4 205.034 92.7083   4
   2 -20  -3 39.9812 75.2113   1
   2 -20  -2 114.832 83.7517   1
   2 -20  -1 1062.79 169.369   1
   2 -20   0 175.045 56.3028   2
   2 -20   0 132.594 67.4580   1
   2 -20   1 67.3912 71.1660   1
   2 -20   1 124.624 55.6431   2
   2 -20   2 66.0110 51.8961   2
   2 -20   3 186.001 70.8276   2
   2 -20   4 587.023 122.579   2
   2 -20   5 264.520 92.6714   2
   2 -20   6 487.049 129.509   2
   2 -20   7-2.64436 43.1777   2
   2 -20   8 135.531 80.1157   2
   2 -21  -9 111.481 109.685   1
   2 -21  -8 110.957 86.8804   1
   2 -21  -7 136.396 113.492   1
   2 -21  -6-23.6719 63.8010   1
   2 -21  -5 68.5957 71.2132   4
   2 -21  -5 148.091 96.1294   1
   2 -21  -4 49.4763 84.0070   1
   2 -21  -3-93.6394 77.7869   1
   2 -21  -2 385.439 118.042   1
   2 -21  -1-131.085 86.9690   1
   2 -21   0 1088.66 166.940   1
   2 -21   1-20.5017 62.3265   1
   2 -21   1-4.97967 30.6639   2
   2 -21   2 138.150 65.0071   2
   2 -21   3 139.559 68.0880   2
   2 -21   4 152.603 77.5580   2
   2 -21   5 62.2902 61.6262   2
   2 -21   6 87.8717 66.2460   2
   2 -21   7-37.0667 58.8975   2
   2 -22  -8 384.576 158.422   1
   2 -22  -7 137.221 108.653   1
   2 -22  -6 148.193 88.9839   1
   2 -22  -5-149.308 104.615   1
   2 -22  -4 99.9455 81.6208   1
   2 -22  -3 126.406 79.8702   1
   2 -22  -2-20.7585 67.1596   1
   2 -22  -1 934.758 162.793   1
   2 -22   0-87.0812 67.5315   1
   2 -22   1 272.194 72.7275   2
   2 -22   2 56.5397 47.9638   2
   2 -22   3 210.687 79.1866   2
   2 -22   4 121.162 67.6298   2
   2 -22   5 13.2582 47.7018   2
   2 -22   6-24.8505 48.3449   2
   2 -22   7 33.4532 63.2265   2
   2 -23  -7 85.9371 98.4048   1
   2 -23  -6-4.50897 79.5921   1
   2 -23  -5 163.166 114.273   1
   2 -23  -4 42.7140 61.5252   1
   2 -23  -3 193.768 91.7860   1
   2 -23  -2 425.287 121.785   1
   2 -23  -1-34.4070 55.8254   1
   2 -23   0 237.140 88.4208   1
   2 -23   2 125.986 61.0890   2
   2 -23   3 40.8331 43.4316   2
   2 -23   4 44.9585 59.1246   2
   2 -23   5 55.4881 54.0180   2
   2 -23   6 94.2820 67.7333   2
   2 -23   7 157.969 86.9398   2
   2 -24  -5-130.952 93.4034   1
   2 -24  -4 216.805 101.728   1
   2 -24  -3 147.660 90.2895   1
   2 -24  -2-55.5157 56.7639   1
   2 -24  -1 224.578 83.8844   1
   2 -24   3 79.3930 56.9928   2
   2 -24   4 314.316 100.628   2
   2 -24   5 39.8823 59.0268   2
   2 -24   6 208.802 94.8091   2
   2 -25   4 61.1975 56.3331   2
   2 -25   5 96.1966 70.2346   2
   2 -25   6 36.4353 51.8274   2
   2 -26   5-53.2837 40.4270   2
   3   0 -12 132.832 134.784   1
   3   0 -11-157.305 138.025   1
   3   0 -10 1814.26 293.414   1
   3   0  -9-56.2130 104.131   1
   3   0  -8 2991.76 320.147   1
   3   0  -7 90.5934 89.3536   1
   3   0  -6 1353.73 183.302   1
   3   0  -5 25.0218 68.6810   1
   3   0  -4 756.104 112.482   1
   3   0  -3-7.31429 43.6358   1
   3   0  -2 2766.59 161.864   1
   3   0  -1 64.4301 25.5733   3
   3   0  -1 129.279 51.1583   1
   3   0   0 2998.74 124.346   3
   3   0   0 2774.18 151.168   1
   3   0   1 58.9217 53.1225   2
   3   0   2 8362.79 306.962   2
   3   0   3 691.207 110.547   2
   3   0   4 16363.1 491.444   2
   3   0   5 54.8992 49.9965   2
   3   0   6 84.7546 53.1490   2
   3   0   7 138.437 67.2989   2
   3   0   8-15.2855 47.7857   2
   3   0   9 124.328 82.0846   2
   3   0  10 270.997 106.798   2
   3  -1 -12 37.4100 113.323   1
   3   1 -12 80.4932 129.170   1
   3  -1 -11 749.117 208.142   1
   3   1 -11 398.697 168.608   1
   3  -1 -10 431.996 171.149   1
   3   1 -10 252.024 125.664   1
   3  -1  -9 1839.28 281.008   1
   3   1  -9 2079.09 290.294   1
   3   1  -8 335.421 131.770   1
   3  -1  -8 339.130 130.203   1
   3  -1  -7 3036.93 296.384   1
   3   1  -7 2662.06 276.320   1
   3   1  -6 252.354 93.6103   1
   3  -1  -6 261.753 96.1630   1
   3  -1  -5 660.212 122.928   1
   3   1  -5 774.744 131.198   1
   3  -1  -4 1499.81 154.932   1
   3   1  -4 1589.58 153.941   1
   3  -1  -3 51.2523 51.4314   1
   3   1  -3 47.2897 54.4423   1
   3  -1  -2 4837.80 219.699   1
   3   1  -2 5186.30 206.936   1
   3   1  -1 9255.55 241.751   1
   3  -1  -1 9062.75 272.802   1
   3  -1  -1 8978.48 195.151   3
   3  -1   0 710.979 57.3894   3
   3   1   0 506.253 66.1077   1
   3  -1   0 687.601 84.2087   1
   3  -1   1 160.672 60.7999   2
   3   1   1 91.1580 47.5650   2
   3  -1   2 185.396 70.8176   2
   3   1   2 130.809 60.7147   2
   3  -1   3 17534.9 480.993   2
   3   1   3 17580.4 469.865   2
   3  -1   4 1272.85 152.117   2
   3   1   4 872.821 118.606   2
   3   1   5 1492.13 159.692   2
   3  -1   5 1620.12 167.143   2
   3  -1   6 92.8240 57.0294   2
   3   1   6 28.0317 47.8532   2
   3   1   7 276.043 81.2930   2
   3  -1   7 255.247 85.7066   2
   3   1   8 205.183 79.7542   2
   3  -1   8 212.238 87.7271   2
   3   1   9 339.814 104.274   2
   3  -1   9 299.634 108.004   2
   3   1  10 359.131 99.4685   2
   3  -1  10 306.474 106.277   2
   3  -1  11 134.953 95.4427   3
   3   2 -12 7.91741 120.025   1
   3  -2 -12-95.7387 127.328   1
   3  -2 -11 474.150 180.956   1
   3   2 -11 315.279 161.485   1
   3   2 -10 880.638 229.554   1
   3  -2 -10 887.503 216.300   1
   3  -2  -9 147.407 107.448   1
   3   2  -9-157.009 115.444   1
   3  -2  -8 1124.88 207.955   1
   3   2  -8 975.500 197.588   1
   3   2  -7 462.135 125.798   1
   3  -2  -7 503.989 139.789   1
   3  -2  -6 245.049 96.2589   1
   3   2  -6 295.853 103.808   1
   3  -2  -5 1016.57 146.238   1
   3   2  -5 1154.60 151.145   1
   3  -2  -4 367.549 94.9504   1
   3   2  -4 374.347 82.2682   1
   3  -2  -3 16235.1 447.492   1
   3   2  -3 16373.0 400.128   1
   3  -2  -2 246.172 71.3619   1
   3   2  -2 249.525 56.7657   1
   3  -2  -2 236.195 43.6506   3
   3   2  -1 5604.28 174.087   1
   3  -2  -1 5616.17 228.914   1
   3  -2  -1 5628.84 143.218   3
   3  -2   0 3264.23 106.752   3
   3  -2   0 3476.26 196.677   2
   3   2   0 3193.78 137.346   1
   3  -2   0 3026.45 173.807   1
   3  -2   1 683.962 96.5284   2
   3  -2   1 647.592 56.4136   3
   3  -2   1 637.953 92.6814   1
   3  -2   2 2132.39 165.168   2
   3   2   2 2217.57 160.379   2
   3  -2   3 1299.40 139.560   2
   3   2   3 1066.68 120.124   2
   3  -2   4 2037.85 182.388   2
   3   2   4 1834.94 163.326   2
   3   2   5 1981.23 178.777   2
   3  -2   5 2167.38 197.627   2
   3  -2   6 120.710 69.1322   2
   3   2   6 215.444 69.4420   2
   3   2   7 434.150 100.418   2
   3  -2   7 736.299 129.415   2
   3   2   8 67.5095 55.6935   2
   3  -2   8-21.0418 57.3455   2
   3   2   9 695.448 139.868   2
   3  -2   9 1119.35 183.543   2
   3  -2  10 169.491 74.6899   2
   3  -2  11 87.1548 60.8912   2
   3  -2  11 159.997 102.260   3
   3   3 -12 465.944 177.003   1
   3  -3 -12 615.872 216.886   1
   3   3 -11-179.464 126.829   1
   3  -3 -11 40.3340 97.0256   1
   3  -3 -10 705.280 203.532   1
   3   3 -10 575.799 190.172   1
   3  -3  -9 173.054 107.263   1
   3   3  -9 4.87740 99.8707   1
   3  -3  -8 299.662 125.958   1
   3   3  -8 158.299 104.131   1
   3  -3  -7 894.020 173.471   1
   3   3  -7 870.221 165.092   1
   3   3  -6 489.923 110.304   1
   3  -3  -6 427.357 127.074   1
   3  -3  -5 2141.52 210.646   1
   3   3  -5 2492.23 208.716   1
   3  -3  -4 9942.01 397.000   1
   3   3  -4 10394.0 366.889   1
   3  -3  -3 685.058 114.049   1
   3   3  -3 766.324 90.5893   1
   3  -3  -2 16186.7 429.967   1
   3   3  -2 16924.1 332.571   1
   3  -3  -1 660.344 89.6546   1
   3  -3  -1 600.624 44.8172   3
   3   3  -1 548.184 53.7418   1
   3  -3   0 2632.40 170.630   2
   3  -3   0 2586.25 83.5798   3
   3  -3   0 2639.43 169.847   1
   3  -3   1 720.669 95.4089   2
   3  -3   1 687.879 53.3297   3
   3  -3   1 650.271 94.2951   1
   3  -3   2 279.049 76.1593   2
   3   3   2 292.822 68.8158   2
   3  -3   3 757.201 112.079   2
   3   3   3 803.642 102.912   2
   3  -3   4 1788.37 173.095   2
   3   3   4 2072.24 168.551   2
   3   3   5 775.867 115.092   2
   3  -3   5 708.043 122.568   2
   3  -3   6 2819.80 237.579   2
   3   3   6 2437.42 200.070   2
   3   3   7 233.598 72.4873   2
   3  -3   7 256.043 85.0169   2
   3   3   8 1350.36 170.735   2
   3  -3   8 1415.95 198.890   2
   3   3   9 86.6368 59.8745   2
   3  -3   9-13.3848 50.2247   2
   3  -3  10 489.836 131.761   2
   3  -3  10 413.582 138.160   3
   3  -3  11-35.5331 72.9105   2
   3  -3  11 121.030 70.2984   3
   3   4 -12-340.527 174.633   1
   3  -4 -12 237.894 138.963   1
   3  -4 -11 42.8060 122.566   1
   3   4 -11 164.517 125.518   1
   3   4 -10 314.450 130.960   1
   3  -4 -10 330.348 155.453   1
   3  -4  -9 160.703 114.013   1
   3   4  -9 92.9935 84.4284   1
   3  -4  -8 563.730 164.041   1
   3   4  -8 430.389 137.378   1
   3   4  -7-122.849 108.816   1
   3  -4  -7 59.6321 74.2822   1
   3  -4  -6 26.8393 76.8619   1
   3   4  -5 4298.46 266.355   1
   3  -4  -5 3794.11 278.993   1
   3  -4  -4 3365.81 239.605   1
   3   4  -4 3588.60 213.535   1
   3  -4  -3 18873.9 515.246   1
   3   4  -3 19905.8 416.980   1
   3  -4  -2 4816.58 247.349   1
   3   4  -2 5254.32 174.478   1
   3  -4  -1 5080.46 234.947   1
   3   4  -1 4878.63 129.182   1
   3  -4   0 246.242 22.6360   3
   3  -4   0 211.443 64.6310   1
   3  -4   0 347.688 69.1196   2
   3  -4   1 568.660 94.7990   1
   3  -4   1 551.418 88.2158   2
   3  -4   2 1551.70 144.538   2
   3   4   2 1553.34 135.901   2
   3  -4   3 173.130 67.1908   2
   3   4   3 169.007 59.5004   2
   3  -4   4 1110.67 139.397   2
   3   4   4 992.747 118.606   2
   3   4   5 1706.29 158.721   2
   3  -4   5 2157.92 203.701   2
   3  -4   6 62.9806 57.1149   2
   3   4   6 48.1944 47.1896   2
   3   4   7 2465.01 211.314   2
   3  -4   7 2949.57 265.652   2
   3   4   8-56.2569 45.8358   2
   3  -4   8 18.1372 47.7483   2
   3  -4   9 554.641 132.429   2
   3  -4  10 168.967 83.9266   2
   3  -4  10 23.2932 62.5370   3
   3  -4  11-22.7356 38.5827   2
   3  -4  11 150.771 88.8960   3
   3  -5 -12 465.024 202.090   1
   3   5 -12 30.4187 116.972   1
   3   5 -11 224.522 156.747   1
   3  -5 -11 149.301 125.538   1
   3  -5 -10 98.2024 155.453   1
   3   5 -10 52.3781 98.4442   1
   3  -5  -9 1993.97 296.994   1
   3   5  -9 2461.79 306.357   1
   3   5  -8-115.142 97.0391   1
   3  -5  -8 150.743 103.143   1
   3  -5  -7 664.276 163.471   1
   3  -5  -6 87.3453 87.3557   1
   3  -5  -5 2881.99 251.690   1
   3  -5  -4 6144.52 327.112   1
   3   5  -4 6867.52 286.226   1
   3  -5  -3 826.201 126.397   1
   3   5  -3 712.388 83.8194   1
   3  -5  -2 8673.58 340.432   1
   3   5  -2 9548.15 218.207   1
   3  -5  -1 1381.97 132.868   1
   3  -5  -1 1346.82 122.435   2
   3  -5   0 538.330 82.2345   2
   3  -5   0 463.907 87.0395   1
   3  -5   1 5450.97 250.985   2
   3  -5   1 5539.34 271.093   1
   3  -5   2 1763.58 157.511   2
   3   5   2 1711.48 144.602   2
   3  -5   3 3015.85 216.499   2
   3   5   3 2991.45 186.323   2
   3  -5   4 110.899 60.7003   2
   3   5   4 69.7259 45.6494   2
   3   5   5 1391.62 141.091   2
   3  -5   5 1318.29 161.875   2
   3  -5   6 1073.29 155.662   2
   3   5   6 1081.98 133.840   2
   3   5   7 69.2160 51.8233   2
   3  -5   7-51.2710 64.2286   2
   3   5   8 779.955 119.026   2
   3  -5   8 678.007 142.577   2
   3  -5   9-9.63870 63.9732   2
   3  -5   9 16.9313 47.1036   3
   3  -5  10 270.057 104.276   2
   3  -5  10 47.8240 60.6660   3
   3  -5  11 494.757 131.554   2
   3  -5  11 432.575 143.400   3
   3  -6 -12 64.9192 88.4186   1
   3   6 -12-76.3617 115.625   1
   3   6 -11-15.9485 88.1190   1
   3  -6 -11 85.1316 108.014   1
   3   6 -10 973.087 229.216   1
   3  -6 -10 733.074 212.862   1
   3  -6  -9 268.852 150.911   1
   3   6  -9 77.3860 94.7604   1
   3  -6  -8 3967.49 383.731   1
   3  -6  -7 268.945 125.902   1
   3  -6  -6 381.369 128.786   1
   3  -6  -5 849.335 146.563   1
   3  -6  -4 197.306 90.2318   1
   3   6  -3 358.083 60.1365   1
   3  -6  -3 344.282 89.4291   1
   3   6  -2 410.048 46.0846   1
   3  -6  -2 508.760 102.371   1
   3  -6  -1 913.668 115.202   1
   3  -6  -1 905.824 97.9993   2
   3  -6   0 2889.15 174.247   2
   3  -6   0 2859.81 197.474   1
   3  -6   1 382.005 87.9231   1
   3  -6   1 364.781 73.9562   2
   3  -6   2 13896.4 436.058   2
   3   6   2 13442.1 389.266   2
   3  -6   3 854.114 123.161   2
   3   6   3 976.829 108.155   2
   3   6   4 2680.71 180.419   2
   3  -6   4 2840.89 223.395   2
   3  -6   5 381.609 104.644   2
   3   6   5 405.938 78.1945   2
   3  -6   6 628.948 122.389   2
   3   6   6 448.859 84.8360   2
   3   6   7 69.3072 44.6037   2
   3  -6   7 123.611 74.0849   2
   3  -6   8-12.0307 52.5908   2
   3  -6   8-30.1415 58.2654   3
   3  -6   9 22.5045 52.5178   2
   3  -6   9 8.11863 24.6697   3
   3  -6  10 234.005 104.327   2
   3  -6  10 199.385 101.393   3
   3  -6  11 133.312 80.4789   2
   3  -6  11 100.028 92.8315   3
   3  -7 -12-64.7264 123.262   1
   3   7 -12-141.719 133.881   1
   3  -7 -11 220.044 180.345   1
   3   7 -11 224.741 148.618   1
   3  -7 -10-10.9545 96.9016   1
   3   7 -10-169.499 102.373   1
   3  -7  -9 1580.00 269.973   1
   3  -7  -8 123.147 73.6569   1
   3  -7  -7 2195.65 267.828   1
   3  -7  -6 131.826 88.2612   1
   3  -7  -5 277.730 98.5415   1
   3  -7  -4 708.562 125.722   1
   3  -7  -3 825.134 127.960   1
   3  -7  -2 1436.40 153.955   1
   3  -7  -2 1316.16 112.366   2
   3   7  -2 1150.40 67.2258   1
   3  -7  -1 988.205 122.052   1
   3  -7  -1 834.106 93.6192   2
   3  -7   0 1117.03 113.507   2
   3  -7   0 1129.97 134.034   1
   3  -7   1 14308.9 417.191   2
   3  -7   1 12619.2 184.872   3
   3  -7   1 14397.4 457.195   1
   3  -7   2 2133.08 179.066   2
   3  -7   2 1954.14 109.080   3
   3  -7   3 4169.75 259.223   2
   3   7   3 4094.91 212.070   2
   3  -7   4 184.660 69.9347   2
   3   7   4 205.455 54.6386   2
   3  -7   5 2738.55 234.736   2
   3   7   5 2210.53 164.114   2
   3  -7   6 264.450 91.0255   2
   3   7   6 303.461 67.8800   2
   3  -7   6 366.459 95.6428   3
   3   7   7 0.86157 31.5217   2
   3  -7   7 65.9311 70.3988   2
   3  -7   7 15.9213 47.2059   3
   3  -7   8 162.721 79.7248   2
   3  -7   8 222.405 92.8243   3
   3  -7   9-4.22313 52.4765   2
   3  -7   9-71.7681 65.7680   3
   3  -7  10 112.175 85.7768   2
   3  -7  10 149.571 90.0957   3
   3  -7  11 244.193 117.512   2
   3  -7  11 41.4986 56.4276   3
   3  -8 -12 215.402 156.289   1
   3   8 -12-172.701 134.742   1
   3  -8 -11 188.671 141.898   1
   3   8 -11 11.1335 90.6734   1
   3   8 -10 63.0786 105.939   1
   3  -8 -10 173.748 106.744   1
   3  -8  -9-41.9444 86.3879   1
   3  -8  -8 942.346 203.807   1
   3  -8  -7 150.931 99.8806   1
   3  -8  -6 799.261 169.244   1
   3  -8  -5 1956.62 218.616   1
   3  -8  -4 32.8301 66.6049   1
   3  -8  -3 4980.59 300.878   1
   3  -8  -3 4144.17 190.995   2
   3  -8  -2 348.888 92.0133   1
   3   8  -2 309.271 32.6713   1
   3  -8  -2 359.812 62.6171   2
   3   8  -2 204.126 28.9271   1
   3  -8  -1 1294.13 145.836   1
   3  -8  -1 1248.04 113.209   2
   3  -8   0 1773.23 143.641   2
   3  -8   0 1669.41 166.664   1
   3  -8   1 147.564 64.9732   1
   3  -8   1 143.273 58.6004   2
   3  -8   1 148.567 21.7433   3
   3  -8   2 2237.77 185.188   2
   3  -8   2 2193.59 111.790   3
   3  -8   3 314.438 85.2980   2
   3   8   3 230.425 58.1641   2
   3  -8   3 232.042 52.4976   3
   3   8   4 910.098 104.346   2
   3  -8   4 964.449 114.643   3
   3  -8   4 923.399 136.398   2
   3  -8   5 1408.10 151.002   3
   3  -8   5 1464.26 170.017   2
   3   8   5 1060.39 114.530   2
   3  -8   6 1197.39 156.416   3
   3   8   6 927.586 106.435   2
   3  -8   6 1457.37 189.407   2
   3  -8   7 730.002 151.594   2
   3  -8   7 710.876 130.864   3
   3  -8   8 314.568 108.036   2
   3  -8   8 178.200 82.6284   3
   3  -8   9 550.274 151.340   2
   3  -8   9 246.795 103.904   3
   3  -8  10-80.6059 77.7495   2
   3  -8  10 192.883 93.7607   3
   3  -8  11 183.962 98.9450   2
   3  -8  11 104.969 78.3547   3
   3   9 -12 408.805 152.156   1
   3  -9 -11 159.802 120.567   1
   3   9 -11 19.5697 86.4727   1
   3  -9 -10-190.706 136.253   1
   3   9 -10-126.100 112.686   1
   3  -9  -9 87.0767 90.4710   1
   3  -9  -8 15.5511 90.9563   1
   3  -9  -7 332.807 125.629   1
   3  -9  -6 2331.98 258.439   1
   3  -9  -5 39.2989 69.1740   1
   3  -9  -4 1638.02 193.386   1
   3  -9  -3 1456.10 175.752   1
   3  -9  -3 1076.66 94.2047   2
   3  -9  -2 6711.76 334.831   1
   3  -9  -2 5890.66 224.759   2
   3  -9  -1 924.186 129.800   1
   3  -9  -1 783.486 93.0880   2
   3  -9   0 2836.33 183.817   2
   3  -9   0 2945.99 221.470   1
   3  -9   1 1447.69 143.483   2
   3  -9   1 1130.08 53.3160   3
   3  -9   1 1389.22 154.764   1
   3  -9   2 184.371 65.5450   2
   3  -9   2 176.996 36.8996   3
   3  -9   3 47.3966 44.8997   2
   3   9   3 86.2391 44.5003   2
   3  -9   3 85.7257 38.4029   3
   3   9   4 885.251 97.0842   2
   3  -9   4 948.582 109.810   3
   3  -9   4 1016.90 143.484   2
   3  -9   5 781.953 113.290   3
   3  -9   5 1063.68 151.203   2
   3   9   5 634.252 82.8069   2
   3   9   6 604.285 80.0601   2
   3  -9   6 774.007 145.018   2
   3  -9   6 806.329 126.325   3
   3  -9   7 74.3328 74.7099   2
   3  -9   7 32.8932 47.9164   3
   3  -9   8 1174.32 185.079   3
   3  -9   8 1616.14 228.060   2
   3  -9   9 37.8367 62.4242   2
   3  -9   9 17.4709 67.7877   3
   3  -9  10 338.857 113.129   2
   3  -9  10 114.702 80.8088   3
   3  -9  11-68.1330 57.5998   3
   3  10 -12-141.632 103.994   1
   3  10 -11 69.7329 101.955   1
   3 -10 -11 425.742 176.910   1
   3 -10 -10 70.6493 104.542   1
   3  10 -10-41.6381 83.6571   1
   3 -10  -9-4.57096 89.4107   1
   3 -10  -8 66.2574 84.8074   1
   3 -10  -7 437.708 132.816   1
   3 -10  -6 844.293 168.514   1
   3 -10  -5 3730.09 309.552   1
   3 -10  -5 2022.24 117.844   2
   3 -10  -4 198.658 90.8785   1
[truncated: 189,345 more chars]
